# Supplementary material for: Transcriptome characterization of BPG axis and expression profiles of ovarian steroidogenesis-related genes in the Japanese sardine
Source: BMC Genomics. 2020 Sep 29;21:668. doi: 10.1186/s12864-020-07080-1 (PMC7526130; doi:10.1186/s12864-020-07080-1)
Supplement: Supplementary file 1 — Additional file 1 : Results of homology search against Atlantic herring (Clupea harengus), zebrafish (Danio rerio), and medaka (Oryzias latipes). [file 12864_2020_7080_MOESM1_ESM.xlsx]

## Sheet: Sheet1
TSA accession no.	Protein accession no.	Description	Organisms	Identity	Evalue	Bitscore
ICPT01096533	XP_031422577.1	potassium voltage-gated channel subfamily H member 4 isoform X1	Clupea harengus	93.491	0	676
ICPT01096547	XP_031418565.1	NACHT, LRR and PYD domains-containing protein 12-like	Clupea harengus	79.07	4.67e-40	130
ICPT01096550	XP_012685618.1	1-acyl-sn-glycerol-3-phosphate acyltransferase beta	Clupea harengus	84.545	1.89e-62	192
ICPT01096551	XP_012685618.1	1-acyl-sn-glycerol-3-phosphate acyltransferase beta	Clupea harengus	91.144	1.11e-177	490
ICPT01096556	XP_031442458.1	LOW QUALITY PROTEIN: GON-4-like protein	Clupea harengus	85.876	1.3e-77	253
ICPT01096562	XP_031439825.1	zinc finger protein 438 isoform X1	Clupea harengus	77.119	6.39e-51	171
ICPT01096563	XP_031418590.1	calcitonin-1-like isoform X1	Clupea harengus	90.909	6.36e-88	252
ICPT01096582	XP_031425722.1	homeobox protein cut-like 2	Clupea harengus	72.527	2.01e-100	322
ICPT01096583	XP_012687775.2	ATP synthase mitochondrial F1 complex assembly factor 1 isoform X1	Clupea harengus	79.934	0	505
ICPT01096590	XP_012693525.1	transmembrane protein 151B-like	Clupea harengus	93.671	1.19e-100	298
ICPT01096593	XP_031431809.1	sodium bicarbonate cotransporter 3-like isoform X2	Clupea harengus	94.595	9.41e-96	301
ICPT01096595	XP_012670330.1	glutamine and serine-rich protein 1	Clupea harengus	94.667	1.87e-149	457
ICPT01096598	XP_012690263.1	succinate dehydrogenase [ubiquinone] cytochrome b small subunit B, mitochondrial-like	Clupea harengus	83.75	4.93e-91	262
ICPT01096605	XP_012679926.1	urocortin-3	Clupea harengus	93.243	2.15e-97	277
ICPT01096606	XP_012692007.1	creatine kinase U-type, mitochondrial-like	Clupea harengus	90.488	0	787
ICPT01096610	XP_031418974.1	uncharacterized protein LOC105891282	Clupea harengus	41.24	2.54e-75	254
ICPT01096612	XP_031442158.1	neurabin-1 isoform X6	Clupea harengus	84.772	7.84e-110	337
ICPT01096620	XP_012680621.1	tumor necrosis factor alpha-induced protein 3	Clupea harengus	86.842	6.68e-170	493
ICPT01096624	XP_012670727.1	unconventional myosin-XVIIIb isoform X2	Clupea harengus	88.462	1.4e-55	187
ICPT01096625	XP_012670720.1	unconventional myosin-XVIIIb isoform X1	Clupea harengus	90	0	829
ICPT01096626	XP_012680526.2	G-protein coupled receptor 143	Clupea harengus	93.393	0	630
ICPT01096628	XP_012680526.2	G-protein coupled receptor 143	Clupea harengus	88.664	8.04e-155	437
ICPT01096631	XP_031439822.1	V-set and transmembrane domain-containing protein 2A	Clupea harengus	92.704	1.17e-150	419
ICPT01096638	XP_031436030.1	kinesin-like protein KIF26B	Clupea harengus	96.644	1.98e-87	280
ICPT01096655	XP_031423213.1	chromodomain-helicase-DNA-binding protein 5 isoform X5	Clupea harengus	93.61	0	644
ICPT01096657	XP_031419954.1	uncharacterized protein LOC116219923	Clupea harengus	59.912	2.93e-88	260
ICPT01096663	XP_031434973.1	uncharacterized protein LOC116223202	Clupea harengus	61.62	1.09e-119	345
ICPT01096666	XP_031439146.1	uncharacterized protein KIAA0930 homolog	Clupea harengus	93.721	0	840
ICPT01096668	XP_012691600.1	box C/D snoRNA protein 1	Clupea harengus	78.852	0	536
ICPT01007738	XP_031430848.1	homeobox protein Hox-B3	Clupea harengus	98.655	1.83e-164	460
ICPT01096669	XP_031431947.1	otoancorin	Clupea harengus	81.287	0	516
ICPT01096673	XP_031428306.1	nuclear receptor corepressor 1 isoform X10	Clupea harengus	84.887	5.99e-174	533
ICPT01096677	XP_012672319.2	jupiter microtubule associated homolog 2	Clupea harengus	70.852	2.1e-92	270
ICPT01000773	XP_012693078.1	succinate dehydrogenase [ubiquinone] flavoprotein subunit, mitochondrial	Clupea harengus	84.211	6.36e-90	275
ICPT01096706	XP_012697076.2	alpha-(1,3)-fucosyltransferase 9-like	Clupea harengus	64.14	5.43e-163	461
ICPT01096707	XP_012690089.2	tripartite motif-containing protein 66	Clupea harengus	87.66	8.79e-145	433
ICPT01096714	XP_031442379.1	uncharacterized protein LOC116225028 isoform X2	Clupea harengus	37.719	5.71e-11	58.9
ICPT01096723	XP_012676718.2	parapinopsin-like	Clupea harengus	70.476	1.08e-31	116
ICPT01096724	XP_012676718.2	parapinopsin-like	Clupea harengus	87.229	0	706
ICPT01096726	XP_031424263.1	voltage-dependent calcium channel subunit alpha-2/delta-3-like	Clupea harengus	95.146	0	1036
ICPT01096727	XP_012674578.1	vacuolar protein sorting-associated protein VTA1 homolog isoform X1	Clupea harengus	85.714	0	524
ICPT01096735	XP_012670655.1	insulin-induced gene 1 protein	Clupea harengus	97.211	0	506
ICPT01096739	XP_031421769.1	nuclear GTPase SLIP-GC-like isoform X4	Clupea harengus	35.872	2.95e-79	261
ICPT01096737	XP_031421540.1	nuclear GTPase SLIP-GC-like	Clupea harengus	47.287	2.42e-28	103
ICPT01096738	XP_031421342.1	GTPase IMAP family member 9-like	Clupea harengus	42.748	1.07e-19	84
ICPT01096740	XP_031421765.1	nuclear GTPase SLIP-GC-like isoform X1	Clupea harengus	52.679	1.32e-33	123
ICPT01096742	XP_031436896.1	dystrobrevin beta-like isoform X2	Clupea harengus	98.567	0	709
ICPT01096745	XP_031414828.1	1-phosphatidylinositol 4,5-bisphosphate phosphodiesterase delta-4-like	Clupea harengus	89.836	0	577
ICPT01096746	XP_031414828.1	1-phosphatidylinositol 4,5-bisphosphate phosphodiesterase delta-4-like	Clupea harengus	87.917	9.58e-153	444
ICPT01096751	XP_031414315.1	unconventional myosin-X isoform X1	Clupea harengus	92.248	5.81e-81	259
ICPT01096753	XP_031439499.1	ras suppressor protein 1 isoform X1	Clupea harengus	96.751	0	547
ICPT01096754	XP_012677610.2	LOW QUALITY PROTEIN: probable N-acetyltransferase 16	Clupea harengus	78.182	0	543
ICPT01096761	XP_012691416.1	cyclin-dependent kinase 5 activator 1-like	Clupea harengus	98.722	0	644
ICPT01096764	XP_012686381.1	probable asparagine--tRNA ligase, mitochondrial isoform X1	Clupea harengus	85.95	5.09e-152	436
ICPT01096765	XP_012686381.1	probable asparagine--tRNA ligase, mitochondrial isoform X1	Clupea harengus	89.754	0	929
ICPT01096766	XP_012691506.1	ribonucleoside-diphosphate reductase subunit M2 B	Clupea harengus	91.531	0	595
ICPT01096768	XP_012691506.1	ribonucleoside-diphosphate reductase subunit M2 B	Clupea harengus	91.877	0	688
ICPT01096774	XP_012680665.1	dynein assembly factor with WDR repeat domains 1	Clupea harengus	93.976	0	813
ICPT01096778	XP_012691399.2	zinc finger MIZ domain-containing protein 2-like	Clupea harengus	90.728	0	1395
ICPT01096783	XP_012675390.1	dual specificity protein phosphatase 7	Clupea harengus	99.208	0	778
ICPT01096782	XP_012682892.2	dual specificity protein phosphatase 7-like	Clupea harengus	96.685	0	729
ICPT01096784	XP_012680906.2	ras-related protein Rap-1b-like	Clupea harengus	90.756	2.67e-75	222
ICPT01096807	XP_012670806.1	F-box-like/WD repeat-containing protein TBL1XR1	Clupea harengus	95.971	0	520
ICPT01096812	XP_031436073.1	fibroblast growth factor receptor 3 isoform X2	Clupea harengus	95.841	0	1018
ICPT01096813	XP_031416019.1	pericentriolar material 1 protein isoform X3	Clupea harengus	90.476	8.63e-111	350
ICPT01096827	XP_031420513.1	protein-glucosylgalactosylhydroxylysine glucosidase isoform X1	Clupea harengus	84.803	0	1311
ICPT01096829	XP_031425962.1	synphilin-1	Clupea harengus	91.962	0	779
ICPT01096836	XP_031439998.1	double-stranded RNA-specific editase B2	Clupea harengus	92.922	0	845
ICPT01096842	XP_031443099.1	protocadherin beta-16-like isoform X36	Clupea harengus	91.237	4.55e-125	372
ICPT01096847	XP_012689152.2	trimeric intracellular cation channel type B	Clupea harengus	83.792	0	561
ICPT01096851	XP_031428289.1	transient receptor potential cation channel subfamily V member 1-like	Clupea harengus	56.545	9.34e-56	189
ICPT01096852	XP_031428289.1	transient receptor potential cation channel subfamily V member 1-like	Clupea harengus	53.409	8.6e-75	244
ICPT01096854	XP_031427145.1	transient receptor potential cation channel subfamily V member 1-like	Clupea harengus	66.667	0	715
ICPT01096856	XP_031428289.1	transient receptor potential cation channel subfamily V member 1-like	Clupea harengus	57.143	7.16e-80	256
ICPT01096857	XP_031428289.1	transient receptor potential cation channel subfamily V member 1-like	Clupea harengus	66.754	2.18e-170	497
ICPT01096862	XP_031418158.1	echinoderm microtubule-associated protein-like 6	Clupea harengus	96.121	0	925
ICPT01096863	XP_031418158.1	echinoderm microtubule-associated protein-like 6	Clupea harengus	93.458	2.48e-64	211
ICPT01096865	XP_031418158.1	echinoderm microtubule-associated protein-like 6	Clupea harengus	98.039	4.49e-135	417
ICPT01096878	XP_031417818.1	B-cell receptor CD22-like	Clupea harengus	54.386	3.08e-30	112
ICPT01007745	XP_031439576.1	uncharacterized protein LOC116224356 isoform X2	Clupea harengus	83.459	2.78e-80	241
ICPT01096880	XP_031436073.1	fibroblast growth factor receptor 3 isoform X2	Clupea harengus	100	3.19e-102	310
ICPT01096884	XP_012685698.1	insulin-like growth factor I isoform X1	Clupea harengus	93.252	1.24e-100	286
ICPT01096887	XP_031418598.1	junctional protein associated with coronary artery disease-like	Clupea harengus	51.027	4.15e-55	191
ICPT01096893	XP_031429506.1	leucine-rich repeat and fibronectin type III domain-containing protein 1	Clupea harengus	90.419	2.21e-105	319
ICPT01096899	XP_012676185.1	UDP-N-acetylglucosamine transporter-like	Clupea harengus	95.427	0	618
ICPT01096901	XP_031434628.1	receptor expression-enhancing protein 3-like	Clupea harengus	89.189	2.07e-85	251
ICPT01096904	XP_012692262.1	apoptosis regulatory protein Siva	Clupea harengus	73.446	1.12e-87	254
ICPT01096905	XP_031430228.1	SLAIN motif-containing protein 2 isoform X2	Clupea harengus	90.385	0	681
ICPT01096906	XP_031430228.1	SLAIN motif-containing protein 2 isoform X2	Clupea harengus	75.962	0	524
ICPT01096907	XP_031414284.1	sodium channel protein type 2 subunit alpha-like isoform X1	Clupea harengus	79.255	0	1443
ICPT01096908	XP_031414296.1	sodium channel protein type 2 subunit alpha-like isoform X3	Clupea harengus	76.042	0	1542
ICPT01096916	XP_031435187.1	zinc finger BED domain-containing protein 4-like	Clupea harengus	58.182	1.29e-14	69.7
ICPT01096917	XP_031435187.1	zinc finger BED domain-containing protein 4-like	Clupea harengus	54.435	0	559
ICPT01096923	XP_031424595.1	uncharacterized protein KIAA0754-like	Clupea harengus	63.399	7.94e-29	118
ICPT01096931	XP_031428983.1	neuronal tyrosine-phosphorylated phosphoinositide-3-kinase adapter 2	Clupea harengus	92.342	3.68e-143	419
ICPT01096933	XP_031413970.1	dedicator of cytokinesis protein 2	Clupea harengus	88.934	0	893
ICPT01096934	XP_031422466.1	polycomb group protein ASXL1-like isoform X2	Clupea harengus	89.024	6.88e-150	464
ICPT01096935	XP_012676248.2	polycomb group protein ASXL1-like isoform X3	Clupea harengus	91.784	0	768
ICPT01096938	XP_031432154.1	interleukin-11	Clupea harengus	82.286	2.15e-106	305
ICPT01096940	XP_031432154.1	interleukin-11	Clupea harengus	72.222	4.67e-31	109
ICPT01096951	XP_031437450.1	cell cycle control protein 50A-like	Clupea harengus	90.811	0	686
ICPT01096953	XP_031418143.1	GTP-binding protein 2-like	Clupea harengus	95.604	0	534
ICPT01096959	XP_031430450.1	AN1-type zinc finger protein 5-like isoform X2	Clupea harengus	94.419	7.54e-144	400
ICPT01096961	XP_012673952.2	tRNA dimethylallyltransferase	Clupea harengus	85.138	0	823
ICPT01096962	XP_031428883.1	cell adhesion molecule 2 isoform X4	Clupea harengus	73.5	0	624
ICPT01096966	XP_012676249.1	segment polarity protein dishevelled homolog DVL-1 isoform X1	Clupea harengus	98.519	0	544
ICPT01096977	XP_012693706.2	dual specificity protein phosphatase 16	Clupea harengus	85.902	1.78e-172	497
ICPT01096978	XP_031417806.1	uncharacterized protein LOC116219045	Clupea harengus	69.068	8.08e-113	336
ICPT01096980	XP_031417804.1	uncharacterized protein LOC116219044	Clupea harengus	62.893	7.66e-65	202
ICPT01096994	XP_012669796.1	actin-like protein 7A	Clupea harengus	80.992	0	568
ICPT01096996	XP_012685151.1	sodium channel subunit beta-4	Clupea harengus	68.966	2.37e-96	281
ICPT01096997	XP_012685151.1	sodium channel subunit beta-4	Clupea harengus	73.478	7.49e-117	334
ICPT01096998	XP_031418604.1	NACHT, LRR and PYD domains-containing protein 3-like	Clupea harengus	39.161	3.7e-77	251
ICPT01097001	XP_031422047.1	voltage-dependent L-type calcium channel subunit alpha-1D-like	Clupea harengus	90.237	0	701
ICPT01097007	XP_031428153.1	microtubule-associated protein futsch-like isoform X5	Clupea harengus	64.151	5.09e-32	122
ICPT01007749	XP_012687742.2	leucine-rich repeat-containing protein 3B-like	Clupea harengus	80.952	1.86e-96	281
ICPT01097016	XP_031428721.1	protein PROCA1	Clupea harengus	79.902	0	942
ICPT01097021	XP_031414754.1	ETS-related transcription factor Elf-1-like isoform X3	Clupea harengus	92.925	2.13e-145	419
ICPT01097025	XP_012686684.2	cilia- and flagella-associated protein 52-like	Clupea harengus	87.702	0	1150
ICPT01097032	XP_031422640.1	cyclin-dependent kinase 11B-like isoform X6	Clupea harengus	91.128	0	1284
ICPT01097034	XP_031422637.1	cyclin-dependent kinase 11B-like isoform X2	Clupea harengus	90.698	0	1012
ICPT01097038	XP_031443165.1	receptor expression-enhancing protein 2 isoform X2	Clupea harengus	88.448	5.45e-153	428
ICPT01097039	XP_031416938.1	lysophospholipase D GDPD3-like isoform X2	Clupea harengus	79.936	2.03e-177	494
ICPT01097040	XP_031438485.1	ATP-dependent RNA helicase DDX24 isoform X1	Clupea harengus	67.816	8.55e-24	95.5
ICPT01097051	XP_031440140.1	eukaryotic translation initiation factor 5B-like	Clupea harengus	49.763	1.55e-40	148
ICPT01097056	XP_012672554.2	DNA primase large subunit	Clupea harengus	92.391	0	892
ICPT01097067	XP_031429065.1	coiled-coil domain containing 92B	Clupea harengus	83.007	2.56e-75	227
ICPT01097070	XP_031413769.1	LOW QUALITY PROTEIN: aryl hydrocarbon receptor nuclear translocator-like protein 1	Clupea harengus	93.035	5.48e-115	341
ICPT01097071	XP_031413769.1	LOW QUALITY PROTEIN: aryl hydrocarbon receptor nuclear translocator-like protein 1	Clupea harengus	92.617	2.8e-97	293
ICPT01097076	XP_012679710.2	protein Wnt-10b	Clupea harengus	91.727	0	710
ICPT01097083	XP_012673024.1	vesicle-trafficking protein SEC22b-A	Clupea harengus	91.628	6.54e-147	408
ICPT01097092	XP_012689900.1	E3 ubiquitin-protein ligase NEURL1B isoform X2	Clupea harengus	93.171	2.12e-101	305
ICPT01097108	XP_012674710.1	dual specificity protein phosphatase 22-A-like	Clupea harengus	92.823	1e-148	412
ICPT01097118	XP_012693086.1	E3 ubiquitin-protein ligase RNF139	Clupea harengus	97.619	0	1353
ICPT01097131	XP_012679673.1	DNA-binding protein inhibitor ID-2	Clupea harengus	94.815	7.29e-91	260
ICPT01097133	XP_031425927.1	serine/threonine-protein phosphatase with EF-hands 2-like	Clupea harengus	84.48	0	1228
ICPT01097137	XP_012670052.1	proteasome activator complex subunit 3-like	Clupea harengus	94.531	1.13e-180	497
ICPT01097141	XP_031425393.1	protein kinase C and casein kinase substrate in neurons protein 3	Clupea harengus	90.509	0	826
ICPT01097145	XP_012669895.1	spindlin-1-like	Clupea harengus	97.872	2.34e-171	471
ICPT01097146	XP_031439279.1	cadherin-related family member 5-like isoform X3	Clupea harengus	83.901	0	548
ICPT01097149	XP_031439283.1	cadherin-related family member 5-like isoform X6	Clupea harengus	82.917	8.49e-145	418
ICPT01097150	XP_031439279.1	cadherin-related family member 5-like isoform X3	Clupea harengus	59.028	3.57e-31	117
ICPT01097153	XP_031439974.1	SH2B adapter protein 2	Clupea harengus	73.333	2.54e-21	88.2
ICPT01097158	XP_012696843.2	nuclear pore complex protein Nup50	Clupea harengus	87.037	6.55e-94	282
ICPT01097161	XP_012676900.1	transmembrane protein 230-like	Clupea harengus	93.22	1.77e-77	224
ICPT01097164	XP_031430187.1	uncharacterized protein LOC105900874	Clupea harengus	54.655	3.58e-101	309
ICPT01097170	XP_012673923.2	heat shock protein beta-1-like	Clupea harengus	77.901	2.75e-105	301
ICPT01097179	XP_031442715.1	anoctamin-9-like	Clupea harengus	88.525	0	554
ICPT01097188	XP_031431528.1	phosphatase and actin regulator 4 isoform X4	Clupea harengus	83.066	1.9e-172	506
ICPT01097190	XP_012696301.2	protocadherin-8-like	Clupea harengus	81.017	2.48e-156	462
ICPT01097191	XP_031425815.1	ras-related protein R-Ras	Clupea harengus	96.447	9.84e-133	371
ICPT01097220	XP_031420054.1	membrane-associated guanylate kinase, WW and PDZ domain-containing protein 2-like isoform X6	Clupea harengus	83.208	0	609
ICPT01097228	XP_012691640.2	tapasin-related protein-like	Clupea harengus	71.717	2.64e-43	146
ICPT01097231	XP_031424581.1	U7 snRNA-associated Sm-like protein LSm11	Clupea harengus	67.313	1.24e-153	436
ICPT01097232	XP_031424581.1	U7 snRNA-associated Sm-like protein LSm11	Clupea harengus	70.845	3.07e-156	441
ICPT01097247	XP_031437537.1	solute carrier family 66 member 3-like	Clupea harengus	80	3.12e-55	173
ICPT01097248	XP_031437537.1	solute carrier family 66 member 3-like	Clupea harengus	78.972	1.05e-117	337
ICPT01097250	XP_012678740.2	cell surface A33 antigen	Clupea harengus	65.753	5.19e-170	481
ICPT01097254	XP_031433883.1	leucine-rich repeat transmembrane neuronal protein 4-like isoform X3	Clupea harengus	87.5	2.6e-167	475
ICPT01097272	XP_031427321.1	rap guanine nucleotide exchange factor 6 isoform X8	Clupea harengus	95.455	1.23e-98	311
ICPT01097273	XP_012674769.2	nesprin-3-like isoform X2	Clupea harengus	85.235	1.62e-80	257
ICPT01097276	XP_031437104.1	interleukin-20 receptor subunit alpha	Clupea harengus	54.855	0	579
ICPT01097277	XP_031438589.1	uncharacterized protein LOC116224078 isoform X1	Clupea harengus	56.79	4.65e-73	223
ICPT01097278	XP_031438589.1	uncharacterized protein LOC116224078 isoform X1	Clupea harengus	56.889	1.78e-67	207
ICPT01097292	XP_031436821.1	uncharacterized protein LOC116223618, partial	Clupea harengus	37.441	6.65e-36	135
ICPT01097311	XP_031441821.1	proto-oncogene tyrosine-protein kinase Yrk-like isoform X2	Clupea harengus	87.179	0	768
ICPT01097313	XP_012691563.1	proto-oncogene tyrosine-protein kinase Yrk-like isoform X1	Clupea harengus	88.657	0	784
ICPT01097316	XP_012695362.1	cyclin-dependent kinase 9 isoform X2	Clupea harengus	99.746	0	822
ICPT01097320	XP_031418494.1	uncharacterized protein LOC116219357	Clupea harengus	52.297	6.33e-77	237
ICPT01097325	XP_031439823.1	uncharacterized protein LOC116224397	Clupea harengus	73.973	2.3e-111	321
ICPT01097328	XP_031437137.1	LOW QUALITY PROTEIN: tyrosine-protein phosphatase non-receptor type 14	Clupea harengus	84.892	2.37e-164	486
ICPT01097329	XP_012684382.1	protein S100-A14	Clupea harengus	87.5	1.77e-64	191
ICPT01097335	XP_012677120.1	SWI/SNF-related matrix-associated actin-dependent regulator of chromatin subfamily E member 1-related isoform X2	Clupea harengus	93.789	0	597
ICPT01097342	XP_031427074.1	RIMS-binding protein 2-like	Clupea harengus	80.737	2.18e-166	504
ICPT01097343	XP_031441888.1	SH3 domain-binding protein 5-like, partial	Clupea harengus	89.499	0	711
ICPT01097346	XP_031435891.1	prepronociceptin-like isoform X1	Clupea harengus	78.767	2.48e-78	234
ICPT01097351	XP_012673444.1	LOW QUALITY PROTEIN: serum paraoxonase/arylesterase 2-like	Clupea harengus	80	0	599
ICPT01097353	XP_031429121.1	uncharacterized protein LOC116221806	Clupea harengus	40.927	8.53e-58	196
ICPT01097354	XP_012695271.1	uncharacterized protein LOC105911042	Clupea harengus	30.653	1.6e-13	70.1
ICPT01097358	XP_031441644.1	zinc finger MYM-type protein 4-like isoform X2	Clupea harengus	50.82	6.53e-31	119
ICPT01097361	XP_012671940.2	olfactory receptor 508-like	Clupea harengus	82.857	0	530
ICPT01097365	XP_012680458.2	MAP3K12-binding inhibitory protein 1	Clupea harengus	86.027	0	650
ICPT01097367	XP_031426458.1	formin-like protein 1	Clupea harengus	90	1.75e-50	172
ICPT01097368	XP_012686652.1	glutaryl-CoA dehydrogenase, mitochondrial-like	Clupea harengus	94.146	0	812
ICPT01097369	XP_031422409.1	uncharacterized protein LOC116220316	Clupea harengus	71.602	0	549
ICPT01097372	XP_031440531.1	cyclin-dependent kinase-like 2 isoform X2	Clupea harengus	85.484	0	878
ICPT01097380	XP_031420447.1	A-kinase anchor protein 13-like isoform X3	Clupea harengus	81.982	4.86e-120	376
ICPT01097383	XP_031418628.1	zinc finger E-box-binding homeobox 1-like, partial	Clupea harengus	61.486	2.23e-35	130
ICPT01097386	XP_012690846.1	proteasome subunit alpha type-7	Clupea harengus	97.61	0	503
ICPT01097387	XP_031438676.1	zona pellucida sperm-binding protein 3-like	Clupea harengus	56.887	0	615
ICPT01097388	XP_031438676.1	zona pellucida sperm-binding protein 3-like	Clupea harengus	48.485	3.57e-40	145
ICPT01097391	XP_031426197.1	BAH and coiled-coil domain-containing protein 1-like, partial	Clupea harengus	90.873	1.72e-123	362
ICPT01097395	XP_012691490.1	tribbles homolog 1-like	Clupea harengus	90.875	1.63e-169	473
ICPT01097396	XP_031440245.1	laminin subunit alpha-1 isoform X1	Clupea harengus	86.602	0	974
ICPT01097405	XP_031419295.1	serine/threonine-protein kinase/endoribonuclease IRE1-like	Clupea harengus	62.313	2.29e-105	319
ICPT01097408	XP_031419295.1	serine/threonine-protein kinase/endoribonuclease IRE1-like	Clupea harengus	55.319	2.57e-113	342
ICPT01097406	XP_031418502.1	LON peptidase N-terminal domain and RING finger protein 3-like	Clupea harengus	37.374	1.78e-15	68.6
ICPT01097407	XP_031416929.1	NACHT, LRR and PYD domains-containing protein 12-like isoform X1	Clupea harengus	50.505	1.01e-122	381
ICPT01097409	XP_031416930.1	NACHT, LRR and PYD domains-containing protein 12-like isoform X2	Clupea harengus	47.436	1.1e-113	357
ICPT01097410	XP_031416929.1	NACHT, LRR and PYD domains-containing protein 12-like isoform X1	Clupea harengus	58.333	2.4e-26	102
ICPT01097412	XP_012685031.1	protein Abitram	Clupea harengus	88.202	8.63e-120	337
ICPT01097414	XP_031415133.1	clathrin light chain A isoform X3	Clupea harengus	94.787	5.68e-146	405
ICPT01097417	XP_031415131.1	clathrin light chain A isoform X1	Clupea harengus	95.436	2.03e-172	474
ICPT01097434	XP_031419106.1	arf-GAP with SH3 domain, ANK repeat and PH domain-containing protein 1-like	Clupea harengus	88.073	5.98e-63	207
ICPT01097440	XP_031417078.1	TBC1 domain family member 12 isoform X1	Clupea harengus	82.572	0	976
ICPT01097444	XP_031426667.1	olfactomedin-like protein 2A	Clupea harengus	90.604	0	577
ICPT01097446	XP_031433202.1	kelch-like protein 8	Clupea harengus	95.041	0	1213
ICPT01097448	XP_012679544.1	2-oxoisovalerate dehydrogenase subunit alpha, mitochondrial	Clupea harengus	93.532	2.69e-143	407
ICPT01097449	XP_012679544.1	2-oxoisovalerate dehydrogenase subunit alpha, mitochondrial	Clupea harengus	92.063	3.92e-174	488
ICPT01097456	XP_012670889.2	KRR1 small subunit processome component homolog	Clupea harengus	88.889	0	632
ICPT01097462	XP_031415747.1	zinc finger CCHC domain-containing protein 2-like isoform X2	Clupea harengus	85.714	0	961
ICPT01097464	XP_031416872.1	ciliary-associated calcium-binding coiled-coil protein 1	Clupea harengus	77.959	4.36e-134	382
ICPT01097486	XP_031416181.1	docking protein 1-like, partial	Clupea harengus	78.228	0	623
ICPT01097496	XP_031431736.1	annexin A2-like	Clupea harengus	86.154	0	582
ICPT01097501	XP_012679048.2	proteasome assembly chaperone 1	Clupea harengus	75.874	5.67e-149	419
ICPT01097502	XP_031433511.1	angiopoietin-1 receptor	Clupea harengus	99.459	9.32e-129	389
ICPT01097503	XP_012672167.1	short transient receptor potential channel 4-associated protein	Clupea harengus	96.378	0	1552
ICPT01097504	XP_012670014.1	proto-oncogene Wnt-3 isoform X2	Clupea harengus	99.687	0	670
ICPT01097515	XP_031417729.1	junction plakoglobin-like isoform X2	Clupea harengus	90.141	7.84e-130	382
ICPT01097523	XP_031427936.1	pecanex-like protein 3 isoform X2	Clupea harengus	89.655	1.99e-88	283
ICPT01097524	XP_031426018.1	E3 ubiquitin-protein ligase DTX1	Clupea harengus	90	8.21e-100	301
ICPT01097537	XP_012681942.1	39S ribosomal protein L13, mitochondrial	Clupea harengus	87.151	7.19e-122	343
ICPT01097548	XP_031433436.1	fibroblast growth factor receptor 1-A-like isoform X1	Clupea harengus	79.365	1.2e-29	111
ICPT01097558	XP_031436267.1	gamma-aminobutyric acid receptor subunit alpha-2-like	Clupea harengus	97.71	2.86e-90	269
ICPT01097560	XP_031418825.1	eukaryotic translation initiation factor 3 subunit F	Clupea harengus	93.04	0	530
ICPT01097563	XP_031422126.1	CDK5 and ABL1 enzyme substrate 2	Clupea harengus	91.797	0	899
ICPT01097568	XP_031442280.1	coiled-coil domain-containing protein 127	Clupea harengus	83.193	3.51e-132	374
ICPT01097569	XP_031442280.1	coiled-coil domain-containing protein 127	Clupea harengus	88.346	3.47e-165	458
ICPT01097571	XP_012687169.1	ceramide synthase 2-like	Clupea harengus	88.514	3.15e-78	238
ICPT01097574	XP_031434406.1	rho GTPase-activating protein 22	Clupea harengus	94.286	1.14e-16	74.7
ICPT01097594	XP_031426629.1	H-2 class II histocompatibility antigen, A-R alpha chain-like	Clupea harengus	71.186	4.68e-62	190
ICPT01097595	XP_031426629.1	H-2 class II histocompatibility antigen, A-R alpha chain-like	Clupea harengus	68.571	2.07e-27	101
ICPT01097598	XP_031434481.1	Kv channel-interacting protein 2 isoform X3	Clupea harengus	95.909	1.4e-160	443
ICPT01097602	XP_031434479.1	Kv channel-interacting protein 2 isoform X1	Clupea harengus	94.466	0	508
ICPT01097612	XP_031420273.1	insulin-like growth factor 1 receptor	Clupea harengus	88.626	0	799
ICPT01097614	XP_031431224.1	protein FAM102B-like isoform X2	Clupea harengus	36.519	1.59e-54	180
ICPT01097622	XP_012683176.2	cell division cycle-associated protein 7-like	Clupea harengus	70.411	2.87e-160	456
ICPT01097624	XP_012683176.2	cell division cycle-associated protein 7-like	Clupea harengus	71.394	0	520
ICPT01097626	XP_031442372.1	sodium-dependent neutral amino acid transporter B(0)AT1-like	Clupea harengus	89.103	0	865
ICPT01097627	XP_012686873.1	sodium-dependent neutral amino acid transporter B(0)AT1-like	Clupea harengus	80.894	0	830
ICPT01097628	XP_012686873.1	sodium-dependent neutral amino acid transporter B(0)AT1-like	Clupea harengus	87.755	0	1162
ICPT01097633	XP_031432427.1	myosin phosphatase Rho-interacting protein-like	Clupea harengus	80.751	1.61e-100	320
ICPT01097634	XP_031415348.1	YEATS domain-containing protein 2 isoform X1	Clupea harengus	85.95	6.36e-69	225
ICPT01097637	XP_031440774.1	serine/threonine-protein kinase PLK4-like	Clupea harengus	67.188	1.42e-53	177
ICPT01097641	XP_012687712.1	aspartate aminotransferase, cytoplasmic	Clupea harengus	91.951	0	805
ICPT01097644	XP_012685432.2	insulin receptor substrate 2-B-like	Clupea harengus	82.105	1.74e-46	160
ICPT01097660	XP_031414838.1	39S ribosomal protein L39, mitochondrial	Clupea harengus	85.088	0	555
ICPT01097665	XP_031430274.1	zinc finger and BTB domain-containing protein 7A	Clupea harengus	78.621	0	572
ICPT01097666	XP_031424591.1	neuropilin and tolloid-like protein 2	Clupea harengus	88.806	6.74e-76	237
ICPT01097676	XP_031432684.1	ankyrin repeat and MYND domain-containing protein 2	Clupea harengus	92.892	0	794
ICPT01097687	XP_031431127.1	retinal-specific phospholipid-transporting ATPase ABCA4-like	Clupea harengus	89.13	7.16e-81	259
ICPT01097691	XP_012692534.1	ankyrin repeat and SOCS box protein 5 isoform X2	Clupea harengus	90.164	0	571
ICPT01097692	XP_031415910.1	ankyrin repeat and SOCS box protein 5 isoform X3	Clupea harengus	91.071	0	531
ICPT01097695	XP_012690102.2	TIMELESS-interacting protein	Clupea harengus	77.366	3.74e-122	350
ICPT01097697	XP_031432714.1	src kinase-associated phosphoprotein 2	Clupea harengus	70.588	2.15e-45	150
ICPT01097700	XP_031441323.1	LOW QUALITY PROTEIN: RNA-binding protein EWS	Clupea harengus	86.654	0	556
ICPT01097701	XP_031413772.1	myosin light chain kinase, smooth muscle	Clupea harengus	93.443	2.11e-72	235
ICPT01097703	XP_031413772.1	myosin light chain kinase, smooth muscle	Clupea harengus	82.779	1.06e-179	543
ICPT01097708	XP_012681951.1	ankyrin repeat and BTB/POZ domain-containing protein 1 isoform X2	Clupea harengus	93.908	0	929
ICPT01097709	XP_031426676.1	transmembrane protein 132C-like	Clupea harengus	91.928	2.25e-112	341
ICPT01097710	XP_031426682.1	transmembrane protein 132D-like	Clupea harengus	92.576	2.47e-126	385
ICPT01097719	XP_031414999.1	coiled-coil domain-containing protein 81	Clupea harengus	64.385	0	874
ICPT01097729	XP_012688346.1	cocaine- and amphetamine-regulated transcript protein-like	Clupea harengus	94.495	6.33e-74	215
ICPT01097741	XP_031415691.1	receptor-type tyrosine-protein phosphatase delta-like isoform X11	Clupea harengus	99.231	2.39e-88	280
ICPT01097753	XP_031419473.1	inactive C-alpha-formylglycine-generating enzyme 2	Clupea harengus	86.667	0	538
ICPT01097766	XP_031437265.1	estrogen receptor beta	Clupea harengus	82.653	1.38e-48	162
ICPT01097767	XP_031429997.1	A-kinase anchor protein SPHKAP, partial	Clupea harengus	83.444	9.93e-73	237
ICPT01097778	XP_012686274.2	LOW QUALITY PROTEIN: annexin A5-like	Clupea harengus	81.961	2.63e-151	426
ICPT01097782	XP_012679890.1	serine/threonine-protein kinase 38-like	Clupea harengus	96.983	0	947
ICPT01097787	XP_012695555.2	uncharacterized protein C11orf24	Clupea harengus	47.196	5.6e-38	137
ICPT01097789	XP_031442731.1	alpha-1,3-mannosyl-glycoprotein 4-beta-N-acetylglucosaminyltransferase B	Clupea harengus	98.689	0	625
ICPT01097791	XP_031442731.1	alpha-1,3-mannosyl-glycoprotein 4-beta-N-acetylglucosaminyltransferase B	Clupea harengus	99.197	0	518
ICPT01097792	XP_031442261.1	thyroid hormone receptor beta isoform X1	Clupea harengus	93.143	4.34e-116	337
ICPT01097793	XP_031442262.1	thyroid hormone receptor beta isoform X2	Clupea harengus	96.203	0	782
ICPT01097794	XP_031442261.1	thyroid hormone receptor beta isoform X1	Clupea harengus	96.644	5.16e-101	296
ICPT01097796	XP_012670017.1	monocarboxylate transporter 7 isoform X1	Clupea harengus	85.106	7.56e-83	253
ICPT01097800	XP_012686312.1	prefoldin subunit 3	Clupea harengus	95.855	2.62e-139	387
ICPT01097815	XP_031427418.1	transmembrane protein 211	Clupea harengus	96.46	3.14e-162	447
ICPT01097822	XP_012682334.2	mitochondrial fission factor isoform X1	Clupea harengus	87.46	0	538
ICPT01097823	XP_031429034.1	mitochondrial fission factor isoform X5	Clupea harengus	88.841	1.07e-153	429
ICPT01097826	XP_031414083.1	uncharacterized protein LOC105910443	Clupea harengus	76.812	0	539
ICPT01097827	XP_031414083.1	uncharacterized protein LOC105910443	Clupea harengus	56.503	0	703
ICPT01097833	XP_012688795.1	GATA zinc finger domain-containing protein 1	Clupea harengus	97.551	0	498
ICPT01097839	XP_031424725.1	uncharacterized protein LOC105907853	Clupea harengus	30.872	9.01e-09	56.2
ICPT01097842	XP_012682107.2	protein-L-isoaspartate(D-aspartate) O-methyltransferase isoform X1	Clupea harengus	93.657	0	524
ICPT01097843	XP_012682107.2	protein-L-isoaspartate(D-aspartate) O-methyltransferase isoform X1	Clupea harengus	94.512	4.84e-112	320
ICPT01097845	XP_012682030.1	inactive phospholipase C-like protein 1 isoform X2	Clupea harengus	91.584	1.27e-126	385
ICPT01097847	XP_012694353.1	brain-specific angiogenesis inhibitor 1-associated protein 2-like protein 1	Clupea harengus	84.818	0	821
ICPT01097848	XP_012684092.1	fructose-1,6-bisphosphatase 1-like	Clupea harengus	93.472	0	629
ICPT01097849	XP_031430610.1	protein strawberry notch homolog 2 isoform X3	Clupea harengus	87.582	2.71e-74	242
ICPT01097850	XP_031430609.1	protein strawberry notch homolog 2 isoform X2	Clupea harengus	88.797	4.83e-131	402
ICPT01097852	XP_031439083.1	intelectin-like	Clupea harengus	72.05	2.7e-173	484
ICPT01097854	XP_031426199.1	lysine-specific demethylase 2B-like isoform X3	Clupea harengus	75.248	2.19e-28	110
ICPT01097857	XP_031427661.1	protein furry homolog isoform X6	Clupea harengus	98.288	0	595
ICPT01097863	XP_012670559.1	DNA repair protein XRCC2	Clupea harengus	84.685	4.34e-62	192
ICPT01097865	XP_031418849.1	inhibitory synaptic factor 1-like	Clupea harengus	39.437	5.11e-18	80.9
ICPT01097867	XP_031439107.1	cadherin-like and PC-esterase domain-containing protein 1	Clupea harengus	81.416	8.23e-179	522
ICPT01097868	XP_031417158.1	MHC class II regulatory factor RFX1-like	Clupea harengus	97.07	0	572
ICPT01097869	XP_031421443.1	chymotrypsin-C-like	Clupea harengus	90.206	1.7e-131	373
ICPT01097870	XP_031421443.1	chymotrypsin-C-like	Clupea harengus	77.982	4.6e-53	168
ICPT01097881	XP_031428204.1	protein FAM234B isoform X2	Clupea harengus	82.482	4.84e-134	398
ICPT01097884	XP_031413942.1	PDZ and LIM domain protein 7	Clupea harengus	87.421	6.09e-94	281
ICPT01097885	XP_031413942.1	PDZ and LIM domain protein 7	Clupea harengus	90.805	4.91e-54	174
ICPT01097887	XP_031413942.1	PDZ and LIM domain protein 7	Clupea harengus	87.643	0	762
ICPT01097888	XP_031419561.1	zinc finger protein 708-like	Clupea harengus	48.077	2.98e-17	76.3
ICPT01097889	XP_012684984.2	zinc finger protein 865-like	Clupea harengus	96.172	0	1544
ICPT01097894	XP_031422781.1	fibulin-2-like	Clupea harengus	73.502	0	632
ICPT01097902	XP_012688675.2	gastrula zinc finger protein xFG20-1-like	Clupea harengus	56.393	4.8e-109	324
ICPT01097912	XP_031418701.1	SLAM family member 9-like isoform X2	Clupea harengus	68.333	9.32e-20	82
ICPT01097914	XP_031430632.1	myocyte-specific enhancer factor 2B	Clupea harengus	88.043	0	627
ICPT01097917	XP_012671951.1	merlin-like isoform X3	Clupea harengus	87.85	4.81e-125	366
ICPT01097918	XP_012671951.1	merlin-like isoform X3	Clupea harengus	98.953	0	791
ICPT01097924	XP_031437343.1	EF-hand domain-containing protein 1	Clupea harengus	86.188	0	989
ICPT01097950	XP_012672254.1	F-box/LRR-repeat protein 20	Clupea harengus	100	0	880
ICPT01097956	XP_031437713.1	midasin	Clupea harengus	92.676	0	682
ICPT01097957	XP_031435892.1	autophagy-related protein 2 homolog B	Clupea harengus	90.566	1.65e-84	271
ICPT01097959	XP_012677737.2	matrix metalloproteinase-15	Clupea harengus	85.888	0	1137
ICPT01097970	XP_012682966.2	transcription factor Sp1 isoform X1	Clupea harengus	89.205	0	652
ICPT01097986	XP_012671434.2	vesicle-associated membrane protein 8-like	Clupea harengus	82.955	3.57e-49	154
ICPT01097996	XP_012680327.1	serine/threonine-protein phosphatase 6 regulatory ankyrin repeat subunit C isoform X1	Clupea harengus	94.707	0	2019
ICPT01098008	XP_031440180.1	copine-3 isoform X2	Clupea harengus	93.22	2.14e-80	247
ICPT01098022	XP_031428325.1	sorting nexin-19 isoform X1	Clupea harengus	93.694	1.11e-65	214
ICPT01098030	XP_031433904.1	tetratricopeptide repeat protein 28-like isoform X3	Clupea harengus	97.203	0	570
ICPT01098037	XP_031442227.1	carcinoembryonic antigen-related cell adhesion molecule 20-like	Clupea harengus	70.764	0	718
ICPT01098044	XP_031424976.1	BTB/POZ domain-containing protein kctd15 isoform X2	Clupea harengus	98.868	0	542
ICPT01098047	XP_031418826.1	type 1 phosphatidylinositol 4,5-bisphosphate 4-phosphatase	Clupea harengus	97.761	3.18e-93	271
ICPT01098055	XP_031417655.1	complement C3-like	Clupea harengus	64.921	9.4e-66	219
ICPT01098062	XP_012687327.1	dCTP pyrophosphatase 1	Clupea harengus	83.708	8.48e-106	301
ICPT01098063	XP_031441029.1	membrane-anchored junction protein isoform X3	Clupea harengus	75	1.05e-134	380
ICPT01098078	XP_031418085.1	girdin-like isoform X2	Clupea harengus	71.038	4.34e-67	223
ICPT01098082	XP_031416163.1	FERM and PDZ domain-containing protein 1	Clupea harengus	82.09	3.88e-54	184
ICPT01098092	XP_031438668.1	protein SON isoform X1	Clupea harengus	95.706	2.83e-106	331
ICPT01098095	XP_031438668.1	protein SON isoform X1	Clupea harengus	89.116	0	779
ICPT01098100	XP_031442381.1	regulating synaptic membrane exocytosis protein 3	Clupea harengus	95.985	0	540
ICPT01007792	XP_031414637.1	amyloid-beta A4 protein-like isoform X3	Clupea harengus	88.636	2.06e-82	256
ICPT01098101	XP_031442369.1	uncharacterized protein LOC105903659	Clupea harengus	57.285	7.45e-86	270
ICPT01098103	XP_031435609.1	DNA (cytosine-5)-methyltransferase 3A-like isoform X2	Clupea harengus	61.607	9.21e-93	296
ICPT01098104	XP_031435611.1	DNA (cytosine-5)-methyltransferase 3A-like isoform X5	Clupea harengus	63.441	6.32e-15	69.7
ICPT01098105	XP_012677852.2	DNA (cytosine-5)-methyltransferase 3A-like isoform X4	Clupea harengus	72.941	2.53e-131	400
ICPT01098110	XP_012693408.1	periostin-like	Clupea harengus	72.989	3.8e-78	249
ICPT01098111	XP_012693408.1	periostin-like	Clupea harengus	69.032	1.86e-63	209
ICPT01098113	XP_012693408.1	periostin-like	Clupea harengus	88.944	0	1468
ICPT01098114	XP_031441384.1	insulin receptor substrate 1-B-like	Clupea harengus	59.259	1.03e-36	135
ICPT01098115	XP_031423080.1	FERM domain-containing protein 4B-like	Clupea harengus	69.712	5.43e-77	250
ICPT01098118	XP_031423080.1	FERM domain-containing protein 4B-like	Clupea harengus	65.68	1.54e-50	177
ICPT01098128	XP_012686453.2	keratin, type II cytoskeletal 8-like	Clupea harengus	96.226	6.61e-29	109
ICPT01098130	XP_012673457.1	transmembrane protein 147	Clupea harengus	99.111	8.95e-166	456
ICPT01098131	XP_031430108.1	pre-mRNA 3'-end-processing factor FIP1	Clupea harengus	82.759	4.51e-121	349
ICPT01098135	XP_031421410.1	FK506-binding protein-like	Clupea harengus	80.729	0	633
ICPT01098139	XP_012670698.1	transcriptional activator protein Pur-beta	Clupea harengus	95.738	0	577
ICPT01098149	XP_012692658.2	39S ribosomal protein L30, mitochondrial	Clupea harengus	90	1.19e-104	296
ICPT01098152	XP_031427517.1	teneurin-2 isoform X1	Clupea harengus	87.903	3.33e-67	220
ICPT01098162	XP_031417836.1	vicilin-like seed storage protein At2g18540	Clupea harengus	67.708	2.54e-34	121
ICPT01098165	XP_012683588.2	peroxisomal coenzyme A diphosphatase NUDT7	Clupea harengus	85.068	2.05e-139	390
ICPT01098173	XP_031427525.1	interleukin-12 subunit beta isoform X1	Clupea harengus	53.548	2.55e-115	336
ICPT01098178	XP_012697255.2	high affinity immunoglobulin epsilon receptor subunit gamma	Clupea harengus	86.667	3.34e-55	168
ICPT01098181	XP_031430228.1	SLAIN motif-containing protein 2 isoform X2	Clupea harengus	82.979	5.16e-17	77
ICPT01098183	XP_012688790.2	transcription termination factor 3, mitochondrial isoform X1	Clupea harengus	77.88	0	667
ICPT01098186	XP_031417949.1	calmodulin-regulated spectrin-associated protein 3-like	Clupea harengus	68.571	6e-98	313
ICPT01098188	XP_031434211.1	UNC119-binding protein C5orf30 homolog	Clupea harengus	89.744	1.28e-141	397
ICPT01007795	XP_031439237.1	sodium-coupled monocarboxylate transporter 1	Clupea harengus	83.962	2.1e-54	178
ICPT01098200	XP_031443057.1	FERM and PDZ domain-containing protein 3 isoform X1	Clupea harengus	91.444	1.01e-107	339
ICPT01098201	XP_031428707.1	gastrula zinc finger protein XlCGF7.1-like	Clupea harengus	57.516	1.22e-54	175
ICPT01098207	XP_031422839.1	protein-serine O-palmitoleoyltransferase porcupine	Clupea harengus	89.97	0	606
ICPT01098209	XP_031422839.1	protein-serine O-palmitoleoyltransferase porcupine	Clupea harengus	89.899	7.69e-60	190
ICPT01098210	XP_012673632.1	TLC domain-containing protein 4-B-like	Clupea harengus	91.031	3.69e-154	429
ICPT01098211	XP_012681356.1	probable ATP-dependent RNA helicase DDX17 isoform X2	Clupea harengus	96.604	0	531
ICPT01098247	XP_031421611.1	sodium channel protein type 8 subunit alpha isoform X4	Clupea harengus	60.305	2.25e-41	146
ICPT01098248	XP_031414746.1	sodium channel protein type 2 subunit alpha-like isoform X2	Clupea harengus	75.51	5.55e-69	226
ICPT01098252	XP_031423671.1	SWI/SNF-related matrix-associated actin-dependent regulator of chromatin subfamily D member 2 isoform X1	Clupea harengus	86.928	2.18e-70	221
ICPT01098255	XP_031436349.1	myelin transcription factor 1-like protein isoform X6	Clupea harengus	92.394	0	632
ICPT01098260	XP_031423421.1	prolow-density lipoprotein receptor-related protein 1	Clupea harengus	96.552	9.67e-91	288
ICPT01098264	XP_031440811.1	lymphocyte antigen 75-like	Clupea harengus	54.545	7.09e-77	237
ICPT01098265	XP_031440811.1	lymphocyte antigen 75-like	Clupea harengus	54.717	3.02e-68	214
ICPT01098271	XP_012678666.1	growth arrest and DNA damage-inducible protein GADD45 beta	Clupea harengus	92.742	2.65e-80	234
ICPT01098272	XP_012678666.1	growth arrest and DNA damage-inducible protein GADD45 beta	Clupea harengus	88.696	3.23e-74	218
ICPT01098273	XP_012678666.1	growth arrest and DNA damage-inducible protein GADD45 beta	Clupea harengus	85.897	1.71e-44	142
ICPT01098274	XP_012678666.1	growth arrest and DNA damage-inducible protein GADD45 beta	Clupea harengus	93.168	6.09e-110	310
ICPT01098277	XP_012685372.2	protein FAM53B isoform X1	Clupea harengus	59.375	1.34e-38	135
ICPT01098279	XP_031430816.1	LOW QUALITY PROTEIN: microtubule-associated serine/threonine-protein kinase 2	Clupea harengus	94.828	1.43e-69	226
ICPT01098290	XP_031432354.1	ras-associating and dilute domain-containing protein-like	Clupea harengus	80.576	1.58e-70	230
ICPT01098295	XP_031417353.1	inhibitor of nuclear factor kappa-B kinase subunit alpha-like isoform X2	Clupea harengus	74.834	1.01e-78	239
ICPT01098297	XP_031433826.1	uncharacterized protein LOC116222886	Clupea harengus	62.602	8.17e-49	168
ICPT01098300	XP_031433826.1	uncharacterized protein LOC116222886	Clupea harengus	62.602	8.08e-48	165
ICPT01098306	XP_031419420.1	serine/threonine-protein kinase MARK1-like isoform X2	Clupea harengus	88.439	0	1214
ICPT01098309	XP_012693784.1	serine/threonine-protein kinase MARK1-like isoform X2	Clupea harengus	93.774	3.59e-167	483
ICPT01098312	XP_012693784.1	serine/threonine-protein kinase MARK1-like isoform X2	Clupea harengus	92.703	0	1395
ICPT01098313	XP_012692279.2	kinesin-like protein KIF13B isoform X2	Clupea harengus	98.026	1.1e-95	303
ICPT01098319	XP_012693044.2	relaxin-3 receptor 1	Clupea harengus	92.654	0	801
ICPT01098327	XP_012693184.2	glutamate receptor ionotropic, delta-1-like	Clupea harengus	95.135	8.44e-124	372
ICPT01098330	XP_012690782.1	tropomyosin alpha-1 chain isoform X1	Clupea harengus	95.862	8.85e-89	260
ICPT01098333	XP_012690784.1	tropomyosin alpha-4 chain isoform X2	Clupea harengus	96.33	4.94e-66	200
ICPT01098342	XP_031424184.1	solute carrier family 2, facilitated glucose transporter member 11-like isoform X3	Clupea harengus	92.414	5.09e-93	278
ICPT01098344	XP_031425790.1	uncharacterized protein LOC105911126	Clupea harengus	81.395	4.89e-70	213
ICPT01098346	XP_012690533.1	PRA1 family protein 3	Clupea harengus	90.526	1.71e-126	354
ICPT01098347	XP_031437554.1	avidin-related protein 3-like	Clupea harengus	37.719	4.65e-19	78.6
ICPT01098357	XP_031431117.1	protein TANC2 isoform X2	Clupea harengus	84.138	6.54e-54	184
ICPT01098362	XP_031438879.1	probable G-protein coupled receptor 85	Clupea harengus	85.791	0	657
ICPT01098363	XP_012697859.1	monoacylglycerol lipase ABHD2	Clupea harengus	95.2	1.02e-180	504
ICPT01098368	XP_031427060.1	calmodulin-regulated spectrin-associated protein 1, partial	Clupea harengus	84.783	4.27e-79	256
ICPT01098369	XP_031427060.1	calmodulin-regulated spectrin-associated protein 1, partial	Clupea harengus	81.013	7.3e-34	124
ICPT01098370	XP_031442655.1	protein MGARP isoform X5	Clupea harengus	80.189	3.23e-59	182
ICPT01098374	XP_031437542.1	neurexin-3b isoform X5	Clupea harengus	93.056	8.32e-139	422
ICPT01098377	XP_031434667.1	mitoferrin-2	Clupea harengus	89.846	0	591
ICPT01098378	XP_031438505.1	uncharacterized protein C7orf57-like	Clupea harengus	72.177	2.77e-113	325
ICPT01098380	XP_031438505.1	uncharacterized protein C7orf57-like	Clupea harengus	72.477	9.39e-51	162
ICPT01098381	XP_031440224.1	vexin	Clupea harengus	85.075	4e-80	234
ICPT01098398	XP_031434821.1	prosaposin isoform X1	Clupea harengus	30.263	9.32e-07	47.8
ICPT01098400	XP_012691234.1	sodium/hydrogen exchanger 6-like	Clupea harengus	97.987	4.23e-99	298
ICPT01098402	XP_031414229.1	transcription factor RFX3 isoform X4	Clupea harengus	93.464	0	591
ICPT01098403	XP_031441128.1	uncharacterized protein LOC105908836	Clupea harengus	49.209	2.63e-130	409
ICPT01098408	XP_012695595.2	uncharacterized protein LOC105911344 isoform X2	Clupea harengus	80.645	1.67e-68	204
ICPT01098409	XP_012695595.2	uncharacterized protein LOC105911344 isoform X2	Clupea harengus	80.556	1.61e-80	235
ICPT01098410	XP_031420620.1	activating molecule in BECN1-regulated autophagy protein 1	Clupea harengus	96.429	3.64e-29	111
ICPT01098411	XP_031413910.1	protein FAM189A1	Clupea harengus	88.073	1.24e-124	372
ICPT01098414	XP_031437515.1	ras-associated and pleckstrin homology domains-containing protein 1 isoform X2	Clupea harengus	98.519	0	557
ICPT01098416	XP_031437515.1	ras-associated and pleckstrin homology domains-containing protein 1 isoform X2	Clupea harengus	86.446	0	597
ICPT01098417	XP_031437515.1	ras-associated and pleckstrin homology domains-containing protein 1 isoform X2	Clupea harengus	95.669	2.01e-170	509
ICPT01098418	XP_031437515.1	ras-associated and pleckstrin homology domains-containing protein 1 isoform X2	Clupea harengus	94.099	0	598
ICPT01098421	XP_031441056.1	endonuclease domain-containing 1 protein-like	Clupea harengus	64.375	6.22e-72	218
ICPT01098424	XP_031430118.1	obscurin-like, partial	Clupea harengus	78.351	1.25e-74	246
ICPT01098425	XP_012672392.1	FERM domain-containing protein 6	Clupea harengus	93.092	0	1063
ICPT01098429	XP_031436218.1	S-formylglutathione hydrolase	Clupea harengus	93.617	0	563
ICPT01098435	XP_012691262.1	protein FAM53C-like	Clupea harengus	96.267	0	696
ICPT01098438	XP_031426236.1	autism susceptibility gene 2 protein isoform X6	Clupea harengus	85.87	6.78e-130	399
ICPT01098439	XP_012685628.1	E3 ubiquitin-protein ligase RNF170	Clupea harengus	92.336	0	513
ICPT01098446	XP_031424570.1	cyclin-dependent kinase inhibitor 1B-like	Clupea harengus	78.995	1.29e-120	342
ICPT01098463	XP_031414413.1	LOW QUALITY PROTEIN: methyl-CpG-binding domain protein 5-like	Clupea harengus	88.816	2.79e-80	260
ICPT01098488	XP_031423666.1	arf-GAP with coiled-coil, ANK repeat and PH domain-containing protein 3 isoform X4	Clupea harengus	97.143	7.3e-92	284
ICPT01098498	XP_031420384.1	homeodomain-interacting protein kinase 2 isoform X2	Clupea harengus	76.959	1.98e-97	309
ICPT01098501	XP_031423796.1	protein shisa-4 isoform X2	Clupea harengus	90.909	1.09e-121	348
ICPT01098510	XP_031416974.1	1-phosphatidylinositol 4,5-bisphosphate phosphodiesterase delta-3-A-like	Clupea harengus	85.616	1.23e-87	268
ICPT01098512	XP_031432195.1	lysophospholipid acyltransferase 5 isoform X2	Clupea harengus	87.257	0	855
ICPT01098513	XP_031432194.1	lysophospholipid acyltransferase 5 isoform X1	Clupea harengus	85.58	0	591
ICPT01098532	XP_031433184.1	serine palmitoyltransferase 1 isoform X1	Clupea harengus	95.975	0	892
ICPT01098533	XP_031433185.1	serine palmitoyltransferase 1 isoform X2	Clupea harengus	89.381	6.11e-69	211
ICPT01098535	XP_012690353.2	5-phosphohydroxy-L-lysine phospho-lyase	Clupea harengus	91.586	0	610
ICPT01098536	XP_012690353.2	5-phosphohydroxy-L-lysine phospho-lyase	Clupea harengus	88.824	1.3e-110	325
ICPT01098542	XP_012690353.2	5-phosphohydroxy-L-lysine phospho-lyase	Clupea harengus	84.431	5.49e-102	301
ICPT01098553	XP_031441645.1	zinc finger MYM-type protein 4-like isoform X3	Clupea harengus	57.547	1.4e-33	123
ICPT01098556	XP_031428696.1	uncharacterized protein LOC116221734	Clupea harengus	38.889	5.15e-52	179
ICPT01098563	XP_031442391.1	transcription factor Sp4	Clupea harengus	84.404	2.41e-45	156
ICPT01098564	XP_031442391.1	transcription factor Sp4	Clupea harengus	85.507	1.45e-62	204
ICPT01098565	XP_031442391.1	transcription factor Sp4	Clupea harengus	84.404	2.64e-45	156
ICPT01098566	XP_031432811.1	oxysterol-binding protein-related protein 10-like	Clupea harengus	79.699	6.44e-55	185
ICPT01098567	XP_031442391.1	transcription factor Sp4	Clupea harengus	89.51	8.92e-77	244
ICPT01098568	XP_031417912.1	uncharacterized protein LOC116219103	Clupea harengus	46.154	3.71e-43	154
ICPT01098570	XP_012693105.1	ectonucleotide pyrophosphatase/phosphodiesterase family member 2-like isoform X2	Clupea harengus	90.166	0	1608
ICPT01098575	XP_031428849.1	teneurin-4 isoform X3	Clupea harengus	90.941	1.04e-179	550
ICPT01098578	XP_012673372.2	type-4 ice-structuring protein LS-12-like	Clupea harengus	70.073	6.73e-52	162
ICPT01098583	XP_012692055.1	insulin-like growth factor II	Clupea harengus	73.404	5.29e-122	350
ICPT01098601	XP_031434817.1	protein FAM53B isoform X3	Clupea harengus	69.231	2.66e-67	210
ICPT01098602	XP_012686457.2	keratin, type I cytoskeletal 18	Clupea harengus	85.287	0	739
ICPT01098605	XP_012675401.2	mimecan	Clupea harengus	85.567	7.61e-178	493
ICPT01098606	XP_031421222.1	protein spire homolog 2 isoform X1	Clupea harengus	87.778	3.75e-99	308
ICPT01098613	XP_012678186.2	uncharacterized protein LOC105896018	Clupea harengus	46.809	9.49e-31	117
ICPT01098614	XP_012678186.2	uncharacterized protein LOC105896018	Clupea harengus	45.399	4.96e-37	135
ICPT01098615	XP_031422784.1	keratin-associated protein 5-1-like	Clupea harengus	63.83	1.09e-10	58.5
ICPT01098616	XP_031422784.1	keratin-associated protein 5-1-like	Clupea harengus	63.83	7.4e-11	59.7
ICPT01007809	XP_031438026.1	fibronectin type III domain-containing protein 1	Clupea harengus	62.5	1.03e-28	111
ICPT01098630	XP_031432172.1	glutamate receptor ionotropic, NMDA 2D-like	Clupea harengus	85.263	1.94e-51	173
ICPT01098631	XP_031432172.1	glutamate receptor ionotropic, NMDA 2D-like	Clupea harengus	88.742	1.83e-75	246
ICPT01098637	XP_012695925.1	RING finger protein 122-like isoform X2	Clupea harengus	96.815	6.49e-107	302
ICPT01098641	XP_012695925.1	RING finger protein 122-like isoform X2	Clupea harengus	91.018	8.14e-103	292
ICPT01098638	XP_012672629.1	RING finger protein 122-like	Clupea harengus	94.375	4.08e-107	304
ICPT01098646	XP_031439593.1	activated CDC42 kinase 1-like	Clupea harengus	93.151	0	559
ICPT01098650	XP_031420757.1	UPF0183 protein C16orf70 homolog isoform X1	Clupea harengus	97.176	0	871
ICPT01098651	XP_031427026.1	histone-lysine N-methyltransferase SETD1B-A-like	Clupea harengus	41.411	1.09e-44	158
ICPT01098653	XP_031427026.1	histone-lysine N-methyltransferase SETD1B-A-like	Clupea harengus	45.856	2.05e-29	113
ICPT01098655	XP_012671296.1	F-box only protein 21 isoform X1	Clupea harengus	96.86	0	1287
ICPT01098677	XP_012670425.2	sodium- and chloride-dependent GABA transporter 2-like	Clupea harengus	87.5	9.75e-66	212
ICPT01098678	XP_012670425.2	sodium- and chloride-dependent GABA transporter 2-like	Clupea harengus	90.987	4.89e-155	446
ICPT01098687	XP_031417258.1	protein shisa-9	Clupea harengus	85.969	0	750
ICPT01098688	XP_031428851.1	protein shisa-8-like	Clupea harengus	82.278	0	615
ICPT01098689	XP_031426510.1	deoxyribonuclease-1-like	Clupea harengus	72.519	5.12e-145	414
ICPT01098695	XP_031426168.1	acetyl-CoA carboxylase 2-like isoform X5	Clupea harengus	93.092	0	604
ICPT01098697	XP_031420900.1	synaptonemal complex protein 3	Clupea harengus	86.885	1.09e-149	417
ICPT01098702	XP_031416491.1	monocarboxylate transporter 6-like	Clupea harengus	89.13	4.51e-139	401
ICPT01098707	XP_031437266.1	chromogranin-A	Clupea harengus	67.606	8.31e-40	139
ICPT01098709	XP_031422398.1	sodium- and chloride-dependent creatine transporter 1-like	Clupea harengus	95.281	0	874
ICPT01098715	XP_031417638.1	LOW QUALITY PROTEIN: myosin heavy chain, fast skeletal muscle	Clupea harengus	94.074	4.25e-88	280
ICPT01098716	XP_012692478.1	geranylgeranyl transferase type-2 subunit beta	Clupea harengus	96.061	0	658
ICPT01098717	XP_012683784.1	39S ribosomal protein L54, mitochondrial	Clupea harengus	80.435	1.53e-69	207
ICPT01098719	XP_012692320.1	ras-related GTP-binding protein D-like	Clupea harengus	99.301	0	583
ICPT01098723	XP_012688612.2	homeodomain-interacting protein kinase 2 isoform X3	Clupea harengus	94.976	0	788
ICPT01098725	XP_031438026.1	fibronectin type III domain-containing protein 1	Clupea harengus	86.413	0	685
ICPT01098726	XP_031428652.1	UPF0722 protein C11orf88 homolog isoform X1	Clupea harengus	84.756	5.7e-95	272
ICPT01098733	XP_012692108.1	serine/threonine-protein kinase PAK 6	Clupea harengus	98.148	0	546
ICPT01098736	XP_012687268.2	lipoyl synthase, mitochondrial	Clupea harengus	86.147	1.78e-147	418
ICPT01098737	XP_012683426.2	polycomb complex protein BMI-1-B-like	Clupea harengus	82.759	0	566
ICPT01098738	XP_012688726.2	polycomb complex protein BMI-1	Clupea harengus	97.297	8.92e-51	164
ICPT01098744	XP_031414124.1	pyridoxal kinase	Clupea harengus	96.44	0	622
ICPT01098752	XP_012679751.2	zinc finger and BTB domain-containing protein 45	Clupea harengus	86.811	0	623
ICPT01098754	XP_031417280.1	AT-rich interactive domain-containing protein 5B	Clupea harengus	88.112	2.71e-85	272
ICPT01098755	XP_031417280.1	AT-rich interactive domain-containing protein 5B	Clupea harengus	81.818	1.58e-74	241
ICPT01098757	XP_012686158.2	alpha-aspartyl dipeptidase-like	Clupea harengus	89.754	4.02e-167	461
ICPT01098758	XP_031440382.1	dedicator of cytokinesis protein 8 isoform X3	Clupea harengus	95.625	2.6e-103	325
ICPT01098760	XP_012678991.1	NADH dehydrogenase [ubiquinone] 1 beta subcomplex subunit 2, mitochondrial	Clupea harengus	94	2.66e-65	192
ICPT01098773	XP_012690390.1	major facilitator superfamily domain-containing protein 4A	Clupea harengus	90.805	3.58e-169	479
ICPT01098780	XP_031418598.1	junctional protein associated with coronary artery disease-like	Clupea harengus	65.47	1.49e-118	379
ICPT01098781	XP_031432761.1	zinc finger CCCH domain-containing protein 7B	Clupea harengus	80.22	9.66e-103	317
ICPT01098783	XP_031418296.1	low-density lipoprotein receptor class A domain-containing protein 3-like isoform X1	Clupea harengus	51.309	5.02e-55	178
ICPT01098785	XP_012669820.1	exosome complex component RRP40	Clupea harengus	89.212	1.24e-160	445
ICPT01098786	XP_012695323.2	surfeit locus protein 1	Clupea harengus	83.172	0	513
ICPT01098787	XP_012682466.1	tubulin polymerization-promoting protein family member 3	Clupea harengus	89.506	3.08e-104	296
ICPT01098789	XP_012695020.1	RWD domain-containing protein 3 isoform X1	Clupea harengus	83.267	2.25e-159	444
ICPT01098796	XP_031423107.1	neural cell adhesion molecule L1-like protein isoform X2	Clupea harengus	89.423	9.42e-53	177
ICPT01098800	XP_031440263.1	ligand of Numb protein X 2, partial	Clupea harengus	94.025	0	604
ICPT01098815	XP_031427625.1	rho GTPase-activating protein 26 isoform X4	Clupea harengus	79.018	1.34e-89	281
ICPT01098816	XP_031433234.1	unconventional myosin-Ih-like isoform X2	Clupea harengus	95.41	0	1215
ICPT01098820	XP_031433234.1	unconventional myosin-Ih-like isoform X2	Clupea harengus	94.9	0	1082
ICPT01098822	XP_012691508.1	28S ribosomal protein S16, mitochondrial	Clupea harengus	98.182	2.21e-79	231
ICPT01098827	XP_031430210.1	protein Hook homolog 1	Clupea harengus	90.057	0	672
ICPT01098834	XP_012678543.2	vasorin	Clupea harengus	72.492	1.14e-139	410
ICPT01098836	XP_012677262.1	endophilin-A2 isoform X2	Clupea harengus	93.583	2.14e-126	360
ICPT01098837	XP_012681303.2	protein KRI1 homolog	Clupea harengus	80.938	0	887
ICPT01098844	XP_031422107.1	tyrosine-protein kinase HCK	Clupea harengus	89.076	0	654
ICPT01098848	XP_031428819.1	ankyrin repeat domain-containing protein 49	Clupea harengus	82.243	6.58e-118	335
ICPT01098852	XP_031415924.1	ATP-binding cassette sub-family E member 1	Clupea harengus	97.663	0	1211
ICPT01098855	XP_031427517.1	teneurin-2 isoform X1	Clupea harengus	88.696	9.66e-68	221
ICPT01098876	XP_031416592.1	zinc finger protein 574-like	Clupea harengus	72.193	1.78e-76	245
ICPT01098880	XP_031419655.1	mitotic interactor and substrate of PLK1-like	Clupea harengus	63.636	1.13e-38	137
ICPT01098881	XP_031432706.1	uncharacterized protein K02A2.6-like	Clupea harengus	40.964	1.13e-151	471
ICPT01098886	XP_031436821.1	uncharacterized protein LOC116223618, partial	Clupea harengus	45.153	0	622
ICPT01098887	XP_031436821.1	uncharacterized protein LOC116223618, partial	Clupea harengus	52.941	5.54e-34	125
ICPT01098895	XP_031437903.1	uncharacterized protein LOC116223849	Clupea harengus	25.965	7.9e-20	91.7
ICPT01098897	XP_012673738.2	ETS domain-containing transcription factor ERF isoform X1	Clupea harengus	76.389	6.7e-51	172
ICPT01098899	XP_031429376.1	AP-2 complex subunit mu isoform X3	Clupea harengus	98.507	9.08e-147	417
ICPT01098900	XP_031415062.1	AP-2 complex subunit mu-A isoform X1	Clupea harengus	99.095	0	911
ICPT01098906	XP_031424783.1	teneurin-3-like isoform X2	Clupea harengus	88.667	7.02e-93	295
ICPT01098917	XP_031418179.1	C-reactive protein-like	Clupea harengus	48.077	1.06e-65	203
ICPT01098919	XP_031435189.1	lysosomal-trafficking regulator isoform X2	Clupea harengus	93.716	0	644
ICPT01098923	XP_031425491.1	protein MTSS 2 isoform X3	Clupea harengus	100	1.32e-141	411
ICPT01098924	XP_031420374.1	protein MTSS 2-like isoform X3	Clupea harengus	96.891	3.98e-135	396
ICPT01098931	XP_031421557.1	neuronal-specific septin-3 isoform X1	Clupea harengus	92.33	0	655
ICPT01098932	XP_031414482.1	low-density lipoprotein receptor-related protein 2-like isoform X5	Clupea harengus	81.538	7.94e-67	219
ICPT01098938	XP_031421973.1	myoD family inhibitor domain-containing protein 2	Clupea harengus	66.48	4.66e-83	244
ICPT01098942	XP_031417397.1	trinucleotide repeat-containing gene 6B protein-like	Clupea harengus	82.192	0	609
ICPT01098943	XP_012680094.2	trinucleotide repeat-containing gene 6B protein-like isoform X2	Clupea harengus	85.217	3.8e-105	334
ICPT01098952	XP_031429545.1	ryanodine receptor 1 isoform X11	Clupea harengus	85.124	1.97e-71	236
ICPT01098953	XP_031438385.1	ceramide kinase	Clupea harengus	92.084	0	740
ICPT01098966	XP_031431554.1	myosin-10-like isoform X7	Clupea harengus	89.1	1.4e-104	332
ICPT01098967	XP_012683178.1	intraflagellar transport protein 46 homolog isoform X1	Clupea harengus	87.5	7.94e-42	140
ICPT01098968	XP_012683178.1	intraflagellar transport protein 46 homolog isoform X1	Clupea harengus	87.5	4.95e-42	141
ICPT01098969	XP_012676935.2	guanine nucleotide-binding protein-like 1	Clupea harengus	86.134	0	1034
ICPT01098970	XP_031418998.1	eukaryotic translation initiation factor 4E-1B-like	Clupea harengus	92.166	1.08e-141	396
ICPT01098985	XP_031428386.1	diamine acetyltransferase 2-like	Clupea harengus	91.329	9.45e-121	338
ICPT01099003	XP_031427296.1	probable ribonuclease ZC3H12B	Clupea harengus	84.27	2.37e-88	279
ICPT01099011	XP_012677413.1	PRKR-interacting protein 1	Clupea harengus	83.607	2.4e-91	265
ICPT01099018	XP_012685185.1	neuromedin-U receptor 2-like	Clupea harengus	76.456	0	592
ICPT01099019	XP_012691037.1	rho-related GTP-binding protein RhoB-like	Clupea harengus	98.469	4.54e-144	399
ICPT01099020	XP_031438514.1	ras and EF-hand domain-containing protein-like	Clupea harengus	76.963	0	1154
ICPT01099022	XP_012693430.1	histone H1-like	Clupea harengus	87.179	6.52e-42	141
ICPT01099023	XP_031418309.1	histone H1-like	Clupea harengus	76.042	1.18e-36	126
ICPT01099026	XP_012674398.1	phosphatidylglycerophosphatase and protein-tyrosine phosphatase 1	Clupea harengus	93.989	3.29e-130	363
ICPT01099027	XP_031434603.1	probable JmjC domain-containing histone demethylation protein 2C	Clupea harengus	73.799	6.29e-86	280
ICPT01099041	XP_031422601.1	bcl-2-like protein 1	Clupea harengus	92.116	2.69e-154	429
ICPT01099052	XP_031420185.1	anoctamin-1 isoform X6	Clupea harengus	92.473	0	674
ICPT01099053	XP_031430822.1	phosphatidylinositol 3-kinase regulatory subunit gamma isoform X1	Clupea harengus	99.06	0	663
ICPT01099068	XP_012691963.2	cytochrome c iso-1/iso-2	Clupea harengus	94.231	1.15e-70	206
ICPT01099069	XP_012670011.1	homeobox protein Hox-B1b-like	Clupea harengus	90.19	0	578
ICPT01099070	XP_031438224.1	tyrosine-protein phosphatase non-receptor type 12 isoform X1	Clupea harengus	69.375	1.35e-54	184
ICPT01099071	XP_031438226.1	tyrosine-protein phosphatase non-receptor type 12 isoform X3	Clupea harengus	69.032	6.73e-53	179
ICPT01099072	XP_031438225.1	tyrosine-protein phosphatase non-receptor type 12 isoform X2	Clupea harengus	76.404	2.85e-30	116
ICPT01099081	XP_031439489.1	ribosomal protein S6 kinase alpha-3 isoform X4	Clupea harengus	93.6	3.25e-174	497
ICPT01099084	XP_031436331.1	ras and Rab interactor 3, partial	Clupea harengus	85.301	0	746
ICPT01099086	XP_012669987.2	unconventional myosin-XV-like	Clupea harengus	74.944	0	1338
ICPT01099090	XP_031427095.1	nucleolar transcription factor 1	Clupea harengus	88.077	0	1194
ICPT01099092	XP_031418718.1	sickle tail protein homolog isoform X4	Clupea harengus	83.333	1.05e-44	157
ICPT01099094	XP_031435581.1	dnaJ homolog subfamily C member 5-like	Clupea harengus	57.258	1.47e-21	86.7
ICPT01099101	XP_031425982.1	LOW QUALITY PROTEIN: solute carrier family 2, facilitated glucose transporter member 6	Clupea harengus	84.426	0	842
ICPT01099108	XP_012685861.1	early growth response protein 3 isoform X1	Clupea harengus	98.611	0	583
ICPT01099111	XP_012694161.2	gamma-glutamylcyclotransferase	Clupea harengus	89.151	8.57e-140	390
ICPT01099112	XP_031416880.1	inorganic pyrophosphatase-like	Clupea harengus	89.933	0	566
ICPT01099115	XP_012677447.2	alpha-1,2-mannosyltransferase ALG9 isoform X2	Clupea harengus	93.71	0	1219
ICPT01099122	XP_031417856.1	B-cell receptor CD22-like, partial	Clupea harengus	48.214	6.2e-40	141
ICPT01099128	XP_012684859.1	alpha-1-syntrophin	Clupea harengus	94.681	4.7e-61	193
ICPT01099129	XP_012684859.1	alpha-1-syntrophin	Clupea harengus	91.701	0	918
ICPT01099135	XP_012689706.2	nardilysin-like	Clupea harengus	93.357	0	1684
ICPT01099137	XP_012689260.1	eukaryotic translation initiation factor 3 subunit G	Clupea harengus	61	1.5e-122	353
ICPT01099139	XP_012670945.1	TIP41-like protein	Clupea harengus	94.942	1.92e-174	481
ICPT01099146	XP_031420968.1	tubulin polyglutamylase TTLL13-like isoform X1	Clupea harengus	67.288	0	899
ICPT01099149	XP_012684714.1	gap junction Cx32.2 protein-like	Clupea harengus	76.812	1.52e-75	228
ICPT01099151	XP_012684714.1	gap junction Cx32.2 protein-like	Clupea harengus	63.776	6.18e-83	248
ICPT01099152	XP_012677525.2	gap junction alpha-4 protein-like	Clupea harengus	68.456	2.4e-67	209
ICPT01099153	XP_031437120.1	leucine-rich repeat and fibronectin type-III domain-containing protein 5-like, partial	Clupea harengus	88.571	3.51e-128	375
ICPT01099154	XP_031432335.1	maternal B9.15 protein-like	Clupea harengus	73.684	4.21e-101	294
ICPT01099160	XP_012687197.1	fatty-acid amide hydrolase 2	Clupea harengus	90.706	0	956
ICPT01099162	XP_031416029.1	guanine nucleotide-binding protein G(olf) subunit alpha isoform X1	Clupea harengus	93.047	0	914
ICPT01099166	XP_031416030.1	guanine nucleotide-binding protein G(olf) subunit alpha isoform X2	Clupea harengus	98.681	0	782
ICPT01099161	XP_012694213.1	guanine nucleotide-binding protein G(s) subunit alpha	Clupea harengus	97.889	0	780
ICPT01099170	XP_031419185.1	coiled-coil domain-containing protein 77	Clupea harengus	88.771	0	849
ICPT01099173	XP_012672884.2	dnaJ homolog subfamily B member 1	Clupea harengus	90.698	3.94e-80	240
ICPT01099175	XP_031435876.1	B-cell lymphoma/leukemia 11B isoform X1	Clupea harengus	89.189	9.63e-11	59.3
ICPT01099178	XP_012684440.2	protein ripply1-like	Clupea harengus	85.345	2.23e-70	209
ICPT01099179	XP_012684440.2	protein ripply1-like	Clupea harengus	71	4.54e-45	142
ICPT01099180	XP_012673524.1	pre-B-cell leukemia transcription factor 2-like isoform X2	Clupea harengus	96.078	3.16e-67	206
ICPT01099181	XP_012673524.1	pre-B-cell leukemia transcription factor 2-like isoform X2	Clupea harengus	97.449	3.23e-141	398
ICPT01099190	XP_031437574.1	RAD51-associated protein 2	Clupea harengus	69.02	2.18e-110	324
ICPT01099196	XP_031428612.1	serine-rich and transmembrane domain-containing protein 1	Clupea harengus	90	5.07e-41	134
ICPT01099198	XP_031428612.1	serine-rich and transmembrane domain-containing protein 1	Clupea harengus	90	2.53e-40	133
ICPT01007837	XP_031436244.1	exocyst complex component 3-like protein 4	Clupea harengus	51.705	4.7e-56	177
ICPT01099205	XP_012682143.1	Friend leukemia integration 1 transcription factor isoform X3	Clupea harengus	98.252	0	587
ICPT01099207	XP_031429450.1	Friend leukemia integration 1 transcription factor isoform X6	Clupea harengus	98.889	5.34e-57	182
ICPT01099214	XP_031434244.1	rho GTPase-activating protein 24 isoform X5	Clupea harengus	88.261	3.37e-113	339
ICPT01099224	XP_031421011.1	furin	Clupea harengus	91.903	5.67e-164	476
ICPT01099225	XP_031439744.1	zinc finger and BTB domain-containing protein 14	Clupea harengus	98.194	0	909
ICPT01099231	XP_031435870.1	spectrin beta chain, erythrocytic-like isoform X2	Clupea harengus	97.436	1.44e-100	317
ICPT01099232	XP_031435869.1	spectrin beta chain, erythrocytic-like isoform X1	Clupea harengus	99.27	3.29e-90	286
ICPT01099234	XP_031435870.1	spectrin beta chain, erythrocytic-like isoform X2	Clupea harengus	64.474	1.48e-23	94.7
ICPT01099235	XP_012676567.2	cytoplasmic phosphatidylinositol transfer protein 1-like isoform X1	Clupea harengus	88.542	0	543
ICPT01099237	XP_012676567.2	cytoplasmic phosphatidylinositol transfer protein 1-like isoform X1	Clupea harengus	88.235	1.57e-101	295
ICPT01099238	XP_031415853.1	probable serine/threonine-protein kinase kinX	Clupea harengus	59.494	9e-50	173
ICPT01099239	XP_031415853.1	probable serine/threonine-protein kinase kinX	Clupea harengus	44.384	1.79e-51	184
ICPT01099255	XP_012681408.2	cell death-inducing p53-target protein 1	Clupea harengus	85.068	1.31e-112	321
ICPT01099258	XP_031418497.1	protein NLRC3-like	Clupea harengus	47.489	9.65e-53	184
ICPT01099272	XP_012684838.1	endoplasmic reticulum-Golgi intermediate compartment protein 3 isoform X1	Clupea harengus	96.296	6.54e-180	499
ICPT01099291	XP_031424612.1	semaphorin-7A-like	Clupea harengus	55.67	8.1e-63	205
ICPT01099292	XP_012679924.1	ras-related and estrogen-regulated growth inhibitor-like protein	Clupea harengus	92.195	3.49e-142	395
ICPT01099294	XP_031438508.1	cadherin EGF LAG seven-pass G-type receptor 1-like isoform X1	Clupea harengus	63.314	9.55e-38	138
ICPT01099297	XP_031416951.1	nuclear body protein SP140-like protein isoform X1	Clupea harengus	67.742	1.17e-61	200
ICPT01099298	XP_031416953.1	nuclear body protein SP140-like protein isoform X2	Clupea harengus	72.258	6.25e-68	216
ICPT01099303	XP_031442375.1	transient receptor potential cation channel subfamily M member 2	Clupea harengus	71.282	4.66e-80	259
ICPT01099310	XP_012696413.1	D-aminoacyl-tRNA deacylase 1	Clupea harengus	85.507	2.05e-134	376
ICPT01099311	XP_012696413.1	D-aminoacyl-tRNA deacylase 1	Clupea harengus	87.821	7.73e-105	300
ICPT01099319	XP_031434347.1	leukemia inhibitory factor receptor-like	Clupea harengus	43.81	3.73e-42	151
ICPT01099321	XP_031434347.1	leukemia inhibitory factor receptor-like	Clupea harengus	49.254	2.5e-74	243
ICPT01099325	XP_031432565.1	LOW QUALITY PROTEIN: serine/threonine-protein kinase ULK4	Clupea harengus	92.361	0	561
ICPT01099326	XP_031440950.1	dehydrogenase/reductase SDR family member 4	Clupea harengus	89.416	0	514
ICPT01099327	XP_012680219.1	inositol-trisphosphate 3-kinase B	Clupea harengus	78.541	4.52e-92	286
ICPT01099332	XP_031418223.1	NACHT, LRR and PYD domains-containing protein 12-like	Clupea harengus	54.198	9.57e-84	269
ICPT01099333	XP_031418380.1	stonustoxin subunit beta-like	Clupea harengus	52.206	6.31e-37	125
ICPT01099334	XP_012674217.1	ferritin, heavy subunit-like	Clupea harengus	97.143	4.22e-128	359
ICPT01099335	XP_012671046.1	enolase-phosphatase E1	Clupea harengus	93.05	0	503
ICPT01099338	XP_012678310.2	protein FAM98B	Clupea harengus	83.387	0	549
ICPT01099342	XP_031441916.1	thymidine kinase, cytosolic	Clupea harengus	86.266	3.6e-151	420
ICPT01099350	XP_012682254.2	ADP-ribose glycohydrolase ARH3	Clupea harengus	88.918	0	688
ICPT01099359	XP_031422818.1	contactin-3-like isoform X2	Clupea harengus	94.175	2.25e-136	402
ICPT01099364	XP_031417108.1	protein HEXIM	Clupea harengus	91.168	0	563
ICPT01099373	XP_012677202.1	follistatin-related protein 3 isoform X1	Clupea harengus	93.089	3.3e-172	476
ICPT01099377	XP_012686488.1	uroporphyrinogen-III synthase	Clupea harengus	89.961	3.08e-174	481
ICPT01099380	XP_031422592.1	NSFL1 cofactor p47	Clupea harengus	88.158	0	662
ICPT01099387	XP_031437872.1	mRNA N(3)-methylcytidine methyltransferase METTL8	Clupea harengus	85	6.87e-147	417
ICPT01099390	XP_012677125.1	LOW QUALITY PROTEIN: mast/stem cell growth factor receptor Kit	Clupea harengus	71.149	0	592
ICPT01099393	XP_031438950.1	nuclear receptor-interacting protein 2-like	Clupea harengus	86.087	3.13e-61	192
ICPT01099394	XP_031422840.1	zinc finger and BTB domain-containing protein 47-like	Clupea harengus	48.387	2.12e-26	101
ICPT01099400	XP_031427738.1	protocadherin gamma-A3-like isoform X32	Clupea harengus	86.667	9.98e-86	270
ICPT01099406	XP_031440138.1	anion exchange protein 2-like	Clupea harengus	77.358	1.17e-39	142
ICPT01099407	XP_031440138.1	anion exchange protein 2-like	Clupea harengus	75.2	1.32e-48	167
ICPT01099423	XP_031417396.1	pro-neuregulin-3, membrane-bound isoform-like	Clupea harengus	81.771	2.66e-94	291
ICPT01099427	XP_012673136.2	2-oxoglutarate-dependent dioxygenase htyE-like	Clupea harengus	86.774	0	560
ICPT01099430	XP_031438693.1	melanopsin-A-like	Clupea harengus	72.581	5.26e-82	254
ICPT01099432	XP_012689463.1	60S ribosomal protein L8	Clupea harengus	98.054	0	509
ICPT01099435	XP_031425759.1	whirlin-like	Clupea harengus	91.143	0	642
ICPT01099436	XP_031425759.1	whirlin-like	Clupea harengus	87.64	1.7e-162	474
ICPT01099437	XP_012679953.2	protein SCAF11 isoform X1	Clupea harengus	74.344	9.56e-156	470
ICPT01099450	XP_012681578.1	spermidine synthase	Clupea harengus	97.924	0	592
ICPT01099457	XP_012693222.1	coxsackievirus and adenovirus receptor	Clupea harengus	89.583	0	661
ICPT01099463	XP_031426174.1	scavenger receptor class F member 2	Clupea harengus	88.976	0	580
ICPT01099464	XP_031429603.1	BRD4-interacting chromatin-remodeling complex-associated protein isoform X6	Clupea harengus	83.825	0	1228
ICPT01099465	XP_031429600.1	BRD4-interacting chromatin-remodeling complex-associated protein isoform X3	Clupea harengus	86.389	0	1356
ICPT01099467	XP_031429600.1	BRD4-interacting chromatin-remodeling complex-associated protein isoform X3	Clupea harengus	75.862	5.9e-36	130
ICPT01099470	XP_031429603.1	BRD4-interacting chromatin-remodeling complex-associated protein isoform X6	Clupea harengus	87.847	0	1125
ICPT01099478	XP_012683286.1	tyrosine-protein kinase Lyn-like isoform X1	Clupea harengus	93.056	0	698
ICPT01099479	XP_031416673.1	SH3 and multiple ankyrin repeat domains protein 1-like isoform X3	Clupea harengus	94.161	1.21e-81	262
ICPT01099480	XP_031416672.1	SH3 and multiple ankyrin repeat domains protein 1-like isoform X2	Clupea harengus	86.181	0	591
ICPT01099485	XP_012674203.1	cAMP-regulated phosphoprotein 19-like	Clupea harengus	83.065	2.72e-66	196
ICPT01099488	XP_012696990.1	outer dense fiber protein 3-B	Clupea harengus	90.625	2.42e-169	468
ICPT01099497	XP_031442116.1	triple QxxK/R motif-containing protein isoform X1	Clupea harengus	88.506	7.31e-50	154
ICPT01099498	XP_012689830.2	glycine receptor subunit alpha-1 isoform X2	Clupea harengus	98.658	1.84e-107	314
ICPT01099503	XP_031413755.1	sodium bicarbonate transporter-like protein 11 isoform X2	Clupea harengus	87.33	8.71e-124	370
ICPT01099508	XP_031423374.1	calcium-dependent secretion activator 1 isoform X20	Clupea harengus	96.061	0	678
ICPT01099510	XP_031423375.1	calcium-dependent secretion activator 1 isoform X21	Clupea harengus	96.743	0	638
ICPT01099521	XP_012692448.2	protein FAM184B	Clupea harengus	84.058	7.31e-59	199
ICPT01099523	XP_012692448.2	protein FAM184B	Clupea harengus	86.207	8.4e-146	439
ICPT01099530	XP_031417439.1	proline-rich protein 12-like	Clupea harengus	95.726	3.78e-142	440
ICPT01099536	XP_031430083.1	plexin-D1	Clupea harengus	97.34	7.75e-126	390
ICPT01099537	XP_012684515.1	U2 small nuclear ribonucleoprotein B''	Clupea harengus	92.202	2.58e-143	399
ICPT01099538	XP_031431870.1	G patch domain-containing protein 8-like	Clupea harengus	54.448	3.55e-68	230
ICPT01099540	XP_012679727.2	synaptophysin-like protein 1	Clupea harengus	77.47	2.1e-131	372
ICPT01099543	XP_012676353.2	C2 calcium-dependent domain-containing protein 4C-like	Clupea harengus	66.981	2.02e-36	128
ICPT01099545	XP_012683255.2	cadherin-10-like	Clupea harengus	86.92	7.12e-139	409
ICPT01099546	XP_012683255.2	cadherin-10-like	Clupea harengus	85.514	1.12e-119	359
ICPT01099554	XP_012677128.2	ral guanine nucleotide dissociation stimulator-like 1 isoform X2	Clupea harengus	90.943	8.56e-156	453
ICPT01099566	XP_012688989.2	WD repeat-containing protein 26 isoform X3	Clupea harengus	99.359	3.56e-110	326
ICPT01099567	XP_031414534.1	protein FAM207A isoform X2	Clupea harengus	84.426	5e-130	367
ICPT01099573	XP_031426400.1	pikachurin isoform X3	Clupea harengus	95.392	0	872
ICPT01099577	XP_012697505.2	succinyl-CoA:3-ketoacid coenzyme A transferase 1, mitochondrial	Clupea harengus	93.704	0	532
ICPT01099578	XP_012697505.2	succinyl-CoA:3-ketoacid coenzyme A transferase 1, mitochondrial	Clupea harengus	86.842	2.03e-40	140
ICPT01099580	XP_012697505.2	succinyl-CoA:3-ketoacid coenzyme A transferase 1, mitochondrial	Clupea harengus	92	7.2e-76	236
ICPT01099582	XP_031417075.1	homeobox protein Hox-B3a-like	Clupea harengus	83.29	0	617
ICPT01099587	XP_012680394.1	probable U3 small nucleolar RNA-associated protein 11	Clupea harengus	88.933	2.06e-165	458
ICPT01099593	XP_031426038.1	tripartite motif-containing protein 16-like isoform X2	Clupea harengus	42.991	2.61e-39	142
ICPT01099594	XP_012693981.1	protein Wnt-7a	Clupea harengus	99.135	0	716
ICPT01099595	XP_012697905.1	protein Wnt-7b	Clupea harengus	86.686	0	654
ICPT01099600	XP_031419576.1	cysteine protease ATG4D-like	Clupea harengus	87.594	4.62e-172	485
ICPT01099602	XP_031438554.1	B- and T-lymphocyte attenuator-like	Clupea harengus	35.714	1.53e-17	73.9
ICPT01099606	XP_031434524.1	B- and T-lymphocyte attenuator-like isoform X1	Clupea harengus	30	1.86e-19	84
ICPT01099607	XP_012684814.2	gap junction Cx32.7 protein-like	Clupea harengus	84.234	6.18e-136	386
ICPT01099611	XP_031426723.1	BICD family-like cargo adapter 1 isoform X1	Clupea harengus	90.076	1.65e-72	228
ICPT01099612	XP_031417750.1	ubiquitin carboxyl-terminal hydrolase 34	Clupea harengus	62.712	1.77e-29	112
ICPT01099627	XP_031424651.1	pre-mRNA-processing factor 19	Clupea harengus	99.008	0	1037
ICPT01099629	XP_031442997.1	transforming growth factor beta activator LRRC33-like	Clupea harengus	78.042	0	1014
ICPT01099636	XP_031437262.1	nesprin-2-like isoform X2	Clupea harengus	58.923	0	598
ICPT01099642	XP_031417809.1	LOW QUALITY PROTEIN: spastin	Clupea harengus	77.852	0	875
ICPT01099645	XP_031418432.1	protein dpy-30 homolog isoform X1	Clupea harengus	98.131	2.24e-74	216
ICPT01099665	XP_031438322.1	copine-8 isoform X2	Clupea harengus	95.596	0	754
ICPT01099667	XP_012672773.2	copine-8 isoform X4	Clupea harengus	95.787	0	697
ICPT01099668	XP_012688891.1	short/branched chain specific acyl-CoA dehydrogenase, mitochondrial	Clupea harengus	92.13	0	844
ICPT01099679	XP_012693945.2	potassium channel subfamily K member 15-like	Clupea harengus	64.375	1.96e-48	162
ICPT01099680	XP_012674150.1	cilia- and flagella-associated protein 161	Clupea harengus	84.641	0	548
ICPT01099682	XP_031434166.1	mediator of RNA polymerase II transcription subunit 13-like isoform X2	Clupea harengus	90.81	0	823
ICPT01099689	XP_012686655.2	nuclear factor interleukin-3-regulated protein-like	Clupea harengus	73.684	3.86e-46	154
ICPT01099691	XP_031418399.1	complement C3-like isoform X2	Clupea harengus	53.333	1.05e-50	176
ICPT01099693	XP_012673948.1	fatty acid-binding protein, heart	Clupea harengus	90.226	3.01e-86	250
ICPT01099703	XP_031436821.1	uncharacterized protein LOC116223618, partial	Clupea harengus	56.044	1.5e-25	100
ICPT01099706	XP_031429284.1	S-adenosyl-L-methionine-dependent tRNA 4-demethylwyosine synthase TYW1-like	Clupea harengus	88.667	0	531
ICPT01099709	XP_012693284.1	SET and MYND domain-containing protein 5	Clupea harengus	94.878	0	786
ICPT01099713	XP_031432979.1	tenascin isoform X2	Clupea harengus	87.859	0	844
ICPT01099718	XP_031433576.1	uncharacterized protein LOC116222835	Clupea harengus	57.214	1.94e-67	207
ICPT01099722	XP_012686090.1	microfibrillar-associated protein 3-like	Clupea harengus	76.402	0	617
ICPT01099723	XP_031417035.1	leucine-rich repeat-containing protein 4B-like	Clupea harengus	96.429	8.28e-73	229
ICPT01099726	XP_012679059.2	WD repeat-containing protein 43	Clupea harengus	90.533	0	1246
ICPT01099727	XP_012697773.1	lambda-crystallin homolog	Clupea harengus	89.873	0	599
ICPT01099731	XP_031435611.1	DNA (cytosine-5)-methyltransferase 3A-like isoform X5	Clupea harengus	94.922	2.37e-177	516
ICPT01099733	XP_031429821.1	serine/threonine-protein kinase D2	Clupea harengus	89.062	5.53e-71	227
ICPT01099735	XP_031429821.1	serine/threonine-protein kinase D2	Clupea harengus	85.714	3.18e-66	214
ICPT01099738	XP_031426656.1	malectin	Clupea harengus	93.031	0	523
ICPT01099746	XP_012674950.2	rRNA-processing protein FCF1 homolog	Clupea harengus	94.924	1.69e-140	392
ICPT01099753	XP_031428920.1	stAR-related lipid transfer protein 13 isoform X1	Clupea harengus	77.916	0	875
ICPT01099754	XP_031428928.1	stAR-related lipid transfer protein 13 isoform X9	Clupea harengus	94.634	8.26e-121	369
ICPT01099757	XP_031419539.1	zinc finger protein 708-like	Clupea harengus	51.538	3.97e-29	111
ICPT01099780	XP_031439274.1	A disintegrin and metalloproteinase with thrombospondin motifs 5	Clupea harengus	94.822	0	627
ICPT01099781	XP_031430171.1	F-BAR domain only protein 1-like	Clupea harengus	57.432	1.53e-30	115
ICPT01099782	XP_031421797.1	dynein heavy chain 12, axonemal	Clupea harengus	91.373	0	991
ICPT01099794	XP_012673695.1	mitochondrial folate transporter/carrier	Clupea harengus	94.5	3.51e-138	390
ICPT01099796	XP_012673695.1	mitochondrial folate transporter/carrier	Clupea harengus	95.427	0	648
ICPT01099801	XP_031430889.1	phosphatidylinositol 4,5-bisphosphate 3-kinase catalytic subunit alpha isoform	Clupea harengus	100	2.78e-97	302
ICPT01099808	XP_012688437.1	claudin-9-like	Clupea harengus	93.333	1.21e-54	171
ICPT01099809	XP_012688437.1	claudin-9-like	Clupea harengus	93.902	2.49e-50	159
ICPT01099816	XP_031414552.1	uncharacterized protein LOC116218188	Clupea harengus	51.562	3.87e-16	71.2
ICPT01099820	XP_031439807.1	neuropilin and tolloid-like protein 1 isoform X2	Clupea harengus	97.233	0	519
ICPT01099825	XP_031426385.1	mitogen-activated protein kinase 4	Clupea harengus	90.801	0	617
ICPT01099830	XP_031438932.1	protein mono-ADP-ribosyltransferase PARP12-like	Clupea harengus	49.153	1.16e-51	177
ICPT01099832	XP_012670776.1	TLE family member 5 isoform X4	Clupea harengus	97	2.06e-143	398
ICPT01099844	XP_012678392.2	integrin beta-7-like isoform X2	Clupea harengus	75.714	1.63e-66	216
ICPT01099858	XP_012685941.1	galectin-9C	Clupea harengus	75.298	2.48e-171	479
ICPT01099859	XP_012685941.1	galectin-9C	Clupea harengus	79.259	3.4e-70	214
ICPT01099866	XP_012670320.2	rho GTPase-activating protein 1 isoform X2	Clupea harengus	91.304	0	832
ICPT01007866	XP_031432706.1	uncharacterized protein K02A2.6-like	Clupea harengus	71.681	1.11e-53	181
ICPT01099871	XP_012696936.2	collagen alpha-2(VIII) chain	Clupea harengus	87.373	0	785
ICPT01099872	XP_012680329.1	coenzyme Q-binding protein COQ10 homolog A, mitochondrial-like	Clupea harengus	89.879	1.43e-169	468
ICPT01099889	XP_031422477.1	myelin transcription factor 1-like isoform X6	Clupea harengus	77.419	2.25e-80	260
ICPT01099893	XP_031441870.1	nascent polypeptide-associated complex subunit alpha, muscle-specific form-like isoform X3	Clupea harengus	90.141	2.57e-135	408
ICPT01099894	XP_031424334.1	POC1 centriolar protein homolog A	Clupea harengus	79.713	0	784
ICPT01099896	XP_012671471.1	transport and Golgi organization protein 2 homolog isoform X3	Clupea harengus	93.407	0	533
ICPT01099903	XP_031440820.1	actin filament-associated protein 1 isoform X2	Clupea harengus	98.75	9.17e-110	329
ICPT01099904	XP_012675879.1	actin filament-associated protein 1 isoform X1	Clupea harengus	98.788	4.16e-115	343
ICPT01099908	XP_012676906.1	V-type proton ATPase subunit C 1-A	Clupea harengus	96.867	0	771
ICPT01099909	XP_012676906.1	V-type proton ATPase subunit C 1-A	Clupea harengus	98.188	0	558
ICPT01099914	XP_012669730.1	rho-related GTP-binding protein RhoB	Clupea harengus	96.429	8.41e-138	383
ICPT01099917	XP_031420592.1	SUN domain-containing protein 1 isoform X1	Clupea harengus	80.769	3.26e-41	144
ICPT01099924	XP_012680624.2	cytochrome c oxidase assembly protein COX20, mitochondrial	Clupea harengus	87.931	1.68e-74	217
ICPT01099933	XP_012696548.2	ephrin type-B receptor 2 isoform X1	Clupea harengus	97.89	1.39e-164	481
ICPT01099934	XP_012687805.2	protein phosphatase 1B-like	Clupea harengus	72.165	2.87e-45	152
ICPT01099935	XP_031436998.1	sentrin-specific protease 6 isoform X4	Clupea harengus	90.87	0	827
ICPT01099953	XP_031434816.1	aldose 1-epimerase isoform X2	Clupea harengus	83.382	0	602
ICPT01099954	XP_012690884.1	dnaJ homolog subfamily C member 3-like	Clupea harengus	90.278	0	766
ICPT01099958	XP_031441516.1	LOW QUALITY PROTEIN: ataxin-1-like	Clupea harengus	62.205	7.71e-39	139
ICPT01099961	XP_012695814.2	protein FAM98A	Clupea harengus	90.683	0	583
ICPT01099962	XP_012697401.2	ribonuclease P protein subunit p21 isoform X2	Clupea harengus	88.816	2.79e-98	280
ICPT01099977	XP_012679702.2	matrix metalloproteinase-9	Clupea harengus	85.693	0	1219
ICPT01099981	XP_031417779.1	VPS10 domain-containing receptor SorCS3	Clupea harengus	86.68	0	882
ICPT01099993	XP_031432501.1	carcinoembryonic antigen-related cell adhesion molecule 5-like isoform X5	Clupea harengus	60.773	5.69e-66	210
ICPT01099995	XP_031432506.1	carcinoembryonic antigen-related cell adhesion molecule 8-like isoform X2	Clupea harengus	50.781	1.48e-33	117
ICPT01099996	XP_012679670.1	monocarboxylate transporter 5	Clupea harengus	85.641	0	975
ICPT01100008	XP_031414056.1	serine/threonine-protein kinase 16 isoform X1	Clupea harengus	92.353	0	668
ICPT01100014	XP_031414228.1	transcription factor RFX3 isoform X3	Clupea harengus	88.601	2.24e-82	261
ICPT01100016	XP_031414229.1	transcription factor RFX3 isoform X4	Clupea harengus	84	4.32e-64	211
ICPT01100029	XP_012686336.1	heme-binding protein 2-like	Clupea harengus	91.111	8.25e-158	437
ICPT01100044	XP_012675003.2	uncharacterized protein LOC105893180 isoform X1	Clupea harengus	60.331	8.31e-35	130
ICPT01100047	XP_031431779.1	synaptotagmin-11-like	Clupea harengus	85.465	7.52e-90	271
ICPT01100051	XP_012681125.2	histone acetyltransferase KAT8	Clupea harengus	97.41	0	1025
ICPT01100054	XP_031413742.1	probable E3 ubiquitin-protein ligase MID2 isoform X2	Clupea harengus	96.377	5.03e-87	268
ICPT01100059	XP_031426418.1	dnaJ homolog subfamily B member 5 isoform X2	Clupea harengus	96.482	1.5e-141	400
ICPT01100068	XP_012681262.1	phenylalanine--tRNA ligase alpha subunit	Clupea harengus	94.769	0	991
ICPT01100069	XP_012681262.1	phenylalanine--tRNA ligase alpha subunit	Clupea harengus	89.036	0	976
ICPT01100071	XP_031415528.1	E3 ubiquitin-protein ligase HECW1 isoform X2	Clupea harengus	86.885	1.27e-66	218
ICPT01100072	XP_031439708.1	thymidylate synthase	Clupea harengus	88.308	0	607
ICPT01100074	XP_012692407.1	calcium-binding protein 2 isoform X2	Clupea harengus	97.326	5.88e-132	370
ICPT01100075	XP_012691012.1	G-protein coupled receptor 6	Clupea harengus	92.145	0	603
ICPT01100080	XP_031415743.1	PWWP domain-containing DNA repair factor 3A	Clupea harengus	57.097	8.3e-89	288
ICPT01100083	XP_012670439.2	solute carrier family 26 member 6-like	Clupea harengus	87.952	0	744
ICPT01100086	XP_012670439.2	solute carrier family 26 member 6-like	Clupea harengus	92.81	2e-93	289
ICPT01100089	XP_031426118.1	AN1-type zinc finger protein 5	Clupea harengus	84.167	3.22e-67	204
ICPT01100094	XP_012670008.2	chromobox protein homolog 7-like	Clupea harengus	90.909	8.18e-52	164
ICPT01100096	XP_012670008.2	chromobox protein homolog 7-like	Clupea harengus	87.73	8.68e-99	286
ICPT01100104	XP_031426927.1	H-2 class II histocompatibility antigen, A-U alpha chain-like	Clupea harengus	64.8	7.86e-53	167
ICPT01100108	XP_031426927.1	H-2 class II histocompatibility antigen, A-U alpha chain-like	Clupea harengus	66.4	3.83e-57	177
ICPT01100103	XP_031427030.1	H-2 class II histocompatibility antigen, A-K alpha chain-like	Clupea harengus	68.182	2.12e-75	225
ICPT01100111	XP_031427030.1	H-2 class II histocompatibility antigen, A-K alpha chain-like	Clupea harengus	63.478	2.1e-50	160
ICPT01100116	XP_012680234.1	peptidyl-prolyl cis-trans isomerase FKBP1B isoform X1	Clupea harengus	99.074	9.21e-78	224
ICPT01100131	XP_031415038.1	uncharacterized protein LOC116218259	Clupea harengus	58.4	3.23e-104	305
ICPT01100143	XP_031432562.1	LOW QUALITY PROTEIN: focal adhesion kinase 1-like	Clupea harengus	91.463	7.11e-162	477
ICPT01100148	XP_012692332.2	fibroblast growth factor-binding protein 1-like	Clupea harengus	75.536	3.29e-116	333
ICPT01100153	XP_031426184.1	E1A-binding protein p400 isoform X3	Clupea harengus	80.537	1.15e-45	161
ICPT01100156	XP_031426183.1	E1A-binding protein p400 isoform X2	Clupea harengus	63.758	1.88e-25	102
ICPT01100163	XP_031426184.1	E1A-binding protein p400 isoform X3	Clupea harengus	86.335	2.02e-45	161
ICPT01100165	XP_031418142.1	SH3 and multiple ankyrin repeat domains protein 3	Clupea harengus	79.268	8.4e-33	122
ICPT01100167	XP_031418142.1	SH3 and multiple ankyrin repeat domains protein 3	Clupea harengus	85.401	4.06e-66	219
ICPT01100174	XP_012694883.2	barH-like 2 homeobox protein	Clupea harengus	97.472	0	715
ICPT01100182	XP_012687389.2	LOW QUALITY PROTEIN: interferon regulatory factor 5	Clupea harengus	85.603	0	912
ICPT01100190	XP_031420573.1	amyloid-beta A4 precursor protein-binding family A member 2-like	Clupea harengus	47.573	2.89e-16	74.7
ICPT01100201	XP_012677065.1	granzyme G-like	Clupea harengus	69.312	2.33e-86	256
ICPT01100202	XP_012677065.1	granzyme G-like	Clupea harengus	57.377	1.41e-62	194
ICPT01100208	XP_031435606.1	synaptotagmin-14 isoform X3	Clupea harengus	93.258	0	696
ICPT01100213	XP_012691957.2	integrin beta-2-like	Clupea harengus	74.457	0	1172
ICPT01100218	XP_012675073.1	voltage-dependent anion-selective channel protein 1	Clupea harengus	97.527	0	558
ICPT01100219	XP_012697729.2	tryptophan--tRNA ligase, mitochondrial	Clupea harengus	87.671	0	662
ICPT01100227	XP_012695344.1	proteasome subunit beta type-7	Clupea harengus	93.502	0	541
ICPT01100229	XP_012690041.1	DNA-binding protein inhibitor ID-1	Clupea harengus	92.366	1.44e-85	246
ICPT01100230	XP_012690041.1	DNA-binding protein inhibitor ID-1	Clupea harengus	91.667	2.78e-75	221
ICPT01100234	XP_012693754.2	potassium channel subfamily K member 6	Clupea harengus	82.911	0	540
ICPT01100238	XP_031433914.1	neural proliferation differentiation and control protein 1-like isoform X1	Clupea harengus	78.914	7.87e-163	456
ICPT01100241	XP_012673877.2	immediate early response gene 2 protein-like	Clupea harengus	74.242	2.22e-94	276
ICPT01100256	XP_012679367.2	disintegrin and metalloproteinase domain-containing protein 17-like	Clupea harengus	82.857	1.57e-120	362
ICPT01100260	XP_031439511.1	extracellular sulfatase Sulf-1 isoform X3	Clupea harengus	94.037	2.82e-147	433
ICPT01100261	XP_031439209.1	nuclear receptor-interacting protein 2	Clupea harengus	83.784	3.73e-102	296
ICPT01100264	XP_012676467.1	B-cell CLL/lymphoma 7 protein family member A	Clupea harengus	85.294	5.14e-48	152
ICPT01100266	XP_012686129.2	ZP domain-containing protein-like	Clupea harengus	58.772	1.6e-41	145
ICPT01100270	XP_031435000.1	vesicle transport protein SFT2A	Clupea harengus	95.625	1.6e-111	314
ICPT01100274	XP_012675079.2	uracil phosphoribosyltransferase homolog	Clupea harengus	97.778	1.07e-129	366
ICPT01100275	XP_012675079.2	uracil phosphoribosyltransferase homolog	Clupea harengus	90.809	0	508
ICPT01100277	XP_031428371.1	misshapen-like kinase 1	Clupea harengus	100	1.96e-68	222
ICPT01100281	XP_012670905.1	calcipressin-1-like isoform X1	Clupea harengus	85.915	1.22e-121	344
ICPT01100282	XP_031438691.1	calcipressin-1-like isoform X2	Clupea harengus	85.294	2.19e-115	327
ICPT01100284	XP_031438506.1	muscarinic acetylcholine receptor M2	Clupea harengus	88.048	3.59e-152	434
ICPT01100289	XP_031431152.1	tensin-3-like isoform X1	Clupea harengus	89.516	0	676
ICPT01100290	XP_031426237.1	autism susceptibility gene 2 protein isoform X7	Clupea harengus	87.026	0	1324
ICPT01100291	XP_031426236.1	autism susceptibility gene 2 protein isoform X6	Clupea harengus	89.963	0	1341
ICPT01100293	XP_031427687.1	roundabout homolog 1-like isoform X3	Clupea harengus	95.146	7.24e-131	403
ICPT01100298	XP_031442944.1	SAFB-like transcription modulator isoform X2	Clupea harengus	88.05	9.74e-61	202
ICPT01100309	XP_031433366.1	citron Rho-interacting kinase isoform X3	Clupea harengus	97.82	0	771
ICPT01100311	XP_012670656.1	N-lysine methyltransferase KMT5A	Clupea harengus	87.031	0	539
ICPT01100312	XP_031433996.1	PH and SEC7 domain-containing protein 2-like isoform X1	Clupea harengus	74.294	5.88e-142	436
ICPT01100315	XP_031441257.1	uncharacterized protein LOC116224716	Clupea harengus	36.087	4.79e-38	132
ICPT01100316	XP_031441257.1	uncharacterized protein LOC116224716	Clupea harengus	46.154	9.76e-22	89.7
ICPT01100318	XP_031441256.1	uncharacterized protein LOC116224715	Clupea harengus	53.398	2.27e-116	345
ICPT01100327	XP_031441676.1	syndecan-3	Clupea harengus	77.116	3.82e-116	344
ICPT01100330	XP_031437569.1	uncharacterized protein LOC116223781	Clupea harengus	59.887	1.18e-64	200
ICPT01100333	XP_012669816.1	beta-1,4-galactosyltransferase 1	Clupea harengus	92.118	8.67e-140	395
ICPT01100341	XP_031422106.1	LOW QUALITY PROTEIN: NACHT, LRR and PYD domains-containing protein 12-like	Clupea harengus	71.886	6.65e-126	387
ICPT01100344	XP_012695729.2	retinal homeobox protein Rx	Clupea harengus	94.737	0	549
ICPT01100349	XP_031434119.1	rho-related BTB domain-containing protein 3	Clupea harengus	94.41	0	625
ICPT01100356	XP_031437331.1	LOW QUALITY PROTEIN: tripartite motif-containing protein 35-like	Clupea harengus	57.143	1.21e-48	157
ICPT01100357	XP_031415927.1	tripartite motif-containing protein 35-like	Clupea harengus	47.841	1.79e-97	296
ICPT01100358	XP_031436042.1	nuclear factor 7, brain-like	Clupea harengus	44.311	1.18e-40	143
ICPT01100370	XP_012697736.2	interleukin-17D	Clupea harengus	83.568	5.55e-131	368
ICPT01100371	XP_031430694.1	TANK-binding kinase 1-binding protein 1-like isoform X2	Clupea harengus	90.58	1.02e-75	236
ICPT01100388	XP_012694648.2	leucine-rich repeat-containing protein 17	Clupea harengus	79.109	0	563
ICPT01100390	XP_031415592.1	P2X purinoceptor 3	Clupea harengus	86.275	0	743
ICPT01100391	XP_031415592.1	P2X purinoceptor 3	Clupea harengus	87.113	1.31e-123	357
ICPT01100394	XP_031418989.1	STARD3 N-terminal-like protein	Clupea harengus	87.826	7.3e-138	386
ICPT01100395	XP_012681381.1	postacrosomal sheath WW domain-binding protein	Clupea harengus	93.284	1.58e-156	437
ICPT01100397	XP_031431549.1	myosin-10-like isoform X3	Clupea harengus	94.009	3.04e-148	455
ICPT01100402	XP_031437020.1	LOW QUALITY PROTEIN: TGF-beta-activated kinase 1 and MAP3K7-binding protein 2	Clupea harengus	91.9	0	586
ICPT01100405	XP_012673537.1	rRNA 2'-O-methyltransferase fibrillarin	Clupea harengus	96.639	8.53e-171	478
ICPT01100407	XP_031437314.1	T-lymphoma invasion and metastasis-inducing protein 2-like isoform X1	Clupea harengus	88.525	5.99e-32	120
ICPT01100408	XP_031437314.1	T-lymphoma invasion and metastasis-inducing protein 2-like isoform X1	Clupea harengus	89.355	0	1120
ICPT01100417	XP_031421440.1	formin-like protein 2	Clupea harengus	54.348	6.51e-32	112
ICPT01100418	XP_031421440.1	formin-like protein 2	Clupea harengus	54.286	6.71e-36	123
ICPT01100424	XP_031416245.1	ladderlectin-like	Clupea harengus	47.706	3.13e-58	183
ICPT01100438	XP_031441390.1	LOW QUALITY PROTEIN: protein FAM160A1-like, partial	Clupea harengus	81.579	0	795
ICPT01100441	XP_012676094.2	transmembrane protein 179B-like	Clupea harengus	55.738	1.62e-63	196
ICPT01100449	XP_031430394.1	magnesium transporter NIPA2 isoform X1	Clupea harengus	91.257	0	646
ICPT01100451	XP_031432106.1	butyrophilin subfamily 1 member A1-like	Clupea harengus	75.484	3.87e-88	256
ICPT01100454	XP_031415690.1	receptor-type tyrosine-protein phosphatase delta-like isoform X10	Clupea harengus	82.227	0	685
ICPT01100458	XP_012674169.1	midkine	Clupea harengus	66.447	3.59e-59	181
ICPT01100459	XP_031427859.1	relaxin receptor 1-like	Clupea harengus	94.346	0	1202
ICPT01100467	XP_012673390.2	engulfment and cell motility protein 1-like isoform X2	Clupea harengus	96.757	1.93e-136	381
ICPT01100471	XP_031436599.1	granzyme B-like	Clupea harengus	68.821	3.84e-128	365
ICPT01100472	XP_031436599.1	granzyme B-like	Clupea harengus	69.903	1.71e-50	161
ICPT01100473	XP_031436599.1	granzyme B-like	Clupea harengus	65.748	7.58e-118	340
ICPT01100474	XP_031436599.1	granzyme B-like	Clupea harengus	64.202	1.36e-115	335
ICPT01100475	XP_031436599.1	granzyme B-like	Clupea harengus	67.399	6.64e-130	370
ICPT01100476	XP_031436599.1	granzyme B-like	Clupea harengus	66.667	1.7e-120	347
ICPT01100477	XP_031436599.1	granzyme B-like	Clupea harengus	65.556	3.73e-126	360
ICPT01100478	XP_031436599.1	granzyme B-like	Clupea harengus	58.333	4.16e-102	301
ICPT01100480	XP_012683930.1	fibroblast growth factor 17	Clupea harengus	94.393	1.38e-154	427
ICPT01100481	XP_012683930.1	fibroblast growth factor 17	Clupea harengus	92.784	7.2e-64	198
ICPT01007890	XP_012690832.1	uncharacterized protein LOC105907097	Clupea harengus	52.316	1.47e-95	293
ICPT01100488	XP_031429775.1	immunoglobulin superfamily member 5	Clupea harengus	58.268	1.13e-90	273
ICPT01100489	XP_031429775.1	immunoglobulin superfamily member 5	Clupea harengus	57.221	6.99e-138	398
ICPT01100495	XP_031418370.1	transitional endoplasmic reticulum ATPase-like	Clupea harengus	94.373	0	760
ICPT01100496	XP_031434001.1	peptidyl-glycine alpha-amidating monooxygenase isoform X3	Clupea harengus	45.299	1.25e-56	197
ICPT01100511	XP_012688932.2	LOW QUALITY PROTEIN: little elongation complex subunit 1	Clupea harengus	84.615	6.42e-101	318
ICPT01100512	XP_012670845.2	ATP-binding cassette sub-family B member 8, mitochondrial	Clupea harengus	89.17	0	1303
ICPT01100514	XP_031421949.1	coiled-coil domain-containing protein 97	Clupea harengus	76.972	1.4e-169	475
ICPT01100516	XP_012697899.1	actin-related protein 6 isoform X1	Clupea harengus	96.212	0	807
ICPT01100517	XP_012697899.1	actin-related protein 6 isoform X1	Clupea harengus	96.091	0	627
ICPT01100518	XP_031414206.1	kalirin isoform X2	Clupea harengus	97.328	5.02e-169	516
ICPT01100519	XP_031413759.1	kalirin isoform X1	Clupea harengus	88.396	6.48e-174	534
ICPT01100520	XP_031423614.1	protein kinase C delta type-like	Clupea harengus	93.416	1.95e-169	484
ICPT01100523	XP_031414504.1	SLIT-ROBO Rho GTPase-activating protein 1 isoform X4	Clupea harengus	97.5	1.55e-134	404
ICPT01100537	XP_031432079.1	uncharacterized protein LOC116222395 isoform X2	Clupea harengus	42.188	3.15e-23	91.7
ICPT01100538	XP_031432079.1	uncharacterized protein LOC116222395 isoform X2	Clupea harengus	38.71	1.72e-18	79.7
ICPT01100541	XP_012672146.1	biglycan	Clupea harengus	88.503	0	654
ICPT01100545	XP_031427348.1	F-box only protein 40-like isoform X2	Clupea harengus	70.143	0	692
ICPT01100547	XP_031427892.1	coiled-coil domain-containing protein 169 isoform X1	Clupea harengus	90.141	2.25e-130	367
ICPT01100548	XP_031427892.1	coiled-coil domain-containing protein 169 isoform X1	Clupea harengus	94.203	2.35e-82	243
ICPT01100549	XP_031427893.1	coiled-coil domain-containing protein 169 isoform X2	Clupea harengus	76.19	1.62e-38	128
ICPT01100566	XP_031439463.1	alpha-2-macroglobulin-like	Clupea harengus	71.749	0	634
ICPT01100567	XP_031439316.1	alpha-2-macroglobulin-like isoform X1	Clupea harengus	64.029	1.59e-175	528
ICPT01100572	XP_031429569.1	SLIT and NTRK-like protein 3	Clupea harengus	95.977	0	1672
ICPT01100575	XP_031434702.1	PDZ domain-containing protein 8	Clupea harengus	82.883	1.34e-108	332
ICPT01100577	XP_012677225.2	solute carrier family 22 member 6-like	Clupea harengus	84.397	0	977
ICPT01100579	XP_031419367.1	octapeptide-repeat protein T2-like	Clupea harengus	43.976	8.93e-21	90.5
ICPT01100586	XP_012677790.1	vesicle transport protein GOT1B	Clupea harengus	97.101	5.12e-89	255
ICPT01100599	XP_031419341.1	uncharacterized protein LOC116219734	Clupea harengus	60.674	7.81e-68	205
ICPT01100600	XP_031438727.1	uncharacterized protein LOC116224104	Clupea harengus	72.316	2.2e-93	271
ICPT01100604	XP_031439620.1	LOW QUALITY PROTEIN: 5'-AMP-activated protein kinase subunit gamma-1	Clupea harengus	97.45	0	703
ICPT01100605	XP_031428461.1	neurexin-2-like	Clupea harengus	91.429	3.46e-86	275
ICPT01100612	XP_031439261.1	AT-rich interactive domain-containing protein 2 isoform X1	Clupea harengus	93.452	0	638
ICPT01100613	XP_012696670.2	inter-alpha-trypsin inhibitor heavy chain H3	Clupea harengus	81.905	0	546
ICPT01100617	XP_031425984.1	fibrinogen C domain-containing protein 1-like	Clupea harengus	95.025	1.21e-142	405
ICPT01100622	XP_031429920.1	eukaryotic translation initiation factor 4 gamma 1	Clupea harengus	85.59	2.07e-134	412
ICPT01100634	XP_031418568.1	integrin alpha-L-like	Clupea harengus	73.333	2.37e-97	289
ICPT01100633	XP_031429903.1	integrin alpha-X-like	Clupea harengus	70.647	2.75e-94	297
ICPT01100635	XP_012680300.1	U1 small nuclear ribonucleoprotein C isoform X2	Clupea harengus	100	7.28e-110	310
ICPT01100640	XP_012688211.1	ras-related protein Rap-2b	Clupea harengus	98.361	3.38e-133	371
ICPT01100651	XP_031431778.1	mothers against decapentaplegic homolog 4-like isoform X2	Clupea harengus	98.315	5.42e-127	369
ICPT01100652	XP_012696455.1	tetraspanin-9-like	Clupea harengus	98.75	9.66e-177	486
ICPT01100658	XP_031440710.1	ELAV-like protein 2	Clupea harengus	87.404	0	711
ICPT01100659	XP_031440710.1	ELAV-like protein 2	Clupea harengus	98.969	0	799
ICPT01100661	XP_031430488.1	ELAV-like protein 4 isoform X2	Clupea harengus	94.231	0	608
ICPT01100662	XP_031416251.1	ELAV-like protein 1 isoform X3	Clupea harengus	94.393	3.6e-74	219
ICPT01100666	XP_031435829.1	centrosomal protein of 170 kDa protein B isoform X3	Clupea harengus	82.547	1.5e-109	344
ICPT01100667	XP_012678616.2	receptor-transporting protein 3-like	Clupea harengus	62.733	2.44e-73	218
ICPT01100670	XP_012678617.2	receptor-transporting protein 3-like	Clupea harengus	67.879	3.51e-81	238
ICPT01100674	XP_031442632.1	cell division cycle protein 16 homolog	Clupea harengus	98.226	0	1271
ICPT01100682	XP_031431285.1	AP2-interacting clathrin-endocytosis protein-like isoform X2	Clupea harengus	89.431	3.49e-70	229
ICPT01100691	XP_012685026.1	probable acyl-CoA dehydrogenase 6	Clupea harengus	88.194	0	777
ICPT01100693	XP_031418542.1	lymphatic vessel endothelial hyaluronic acid receptor 1-like	Clupea harengus	74.074	1.64e-49	161
ICPT01100695	XP_031421229.1	metabotropic glutamate receptor 3	Clupea harengus	90.127	0	539
ICPT01100696	XP_031421229.1	metabotropic glutamate receptor 3	Clupea harengus	92.857	3.11e-90	280
ICPT01100697	XP_031422593.1	epithelial membrane protein 3-like	Clupea harengus	89.697	1.25e-96	277
ICPT01100701	XP_031430374.1	gamma-aminobutyric acid receptor subunit alpha-5 isoform X2	Clupea harengus	96.154	2.61e-65	204
ICPT01100702	XP_012686670.1	5-demethoxyubiquinone hydroxylase, mitochondrial-like isoform X1	Clupea harengus	86.636	1.35e-139	390
ICPT01100704	XP_031441013.1	crossover junction endonuclease MUS81 isoform X1	Clupea harengus	85.758	0	579
ICPT01100705	XP_031434610.1	muscarinic acetylcholine receptor M3	Clupea harengus	88.82	0	850
ICPT01100707	XP_031425790.1	uncharacterized protein LOC105911126	Clupea harengus	81.203	4.82e-73	222
ICPT01100709	XP_031424449.1	major histocompatibility complex class I-related gene protein-like	Clupea harengus	60.748	1.7e-42	142
ICPT01100714	XP_031423025.1	major histocompatibility complex class I-related gene protein-like	Clupea harengus	60.101	1.29e-77	238
ICPT01100717	XP_031423025.1	major histocompatibility complex class I-related gene protein-like	Clupea harengus	51.402	2.57e-32	117
ICPT01100710	XP_031423656.1	major histocompatibility complex class I-related gene protein-like isoform X1	Clupea harengus	40.741	7.69e-48	162
ICPT01100719	XP_031424448.1	major histocompatibility complex class I-related gene protein-like	Clupea harengus	45.968	4.46e-30	110
ICPT01100712	XP_031441969.1	class I histocompatibility antigen, F10 alpha chain-like	Clupea harengus	60.952	1.72e-41	140
ICPT01100713	XP_031441969.1	class I histocompatibility antigen, F10 alpha chain-like	Clupea harengus	54.26	1.54e-80	244
ICPT01100716	XP_031441497.1	BOLA class I histocompatibility antigen, alpha chain BL3-6-like	Clupea harengus	59.615	5.79e-40	133
ICPT01100722	XP_031423657.1	major histocompatibility complex class I-related gene protein-like isoform X2	Clupea harengus	59.471	1.29e-96	286
ICPT01007898	XP_031441833.1	uncharacterized protein LOC116224946	Clupea harengus	37.452	5.14e-45	158
ICPT01100725	XP_012683341.1	homeobox protein engrailed-2b-like	Clupea harengus	93.789	6.4e-101	292
ICPT01100726	XP_012683341.1	homeobox protein engrailed-2b-like	Clupea harengus	93.182	1.48e-174	482
ICPT01100731	XP_031417831.1	NLR family CARD domain-containing protein 3-like, partial	Clupea harengus	60.684	2.29e-43	151
ICPT01100733	XP_031417831.1	NLR family CARD domain-containing protein 3-like, partial	Clupea harengus	59.504	4.73e-44	153
ICPT01100735	XP_031437561.1	uncharacterized protein LOC116223779 isoform X1	Clupea harengus	46.154	5.94e-36	126
ICPT01100740	XP_012683696.1	vesicle transport protein SFT2B-like	Clupea harengus	69.903	2.05e-46	147
ICPT01100741	XP_012683696.1	vesicle transport protein SFT2B-like	Clupea harengus	86.228	7.06e-106	301
ICPT01100747	XP_012672812.1	COP9 signalosome complex subunit 1	Clupea harengus	94.809	0	706
ICPT01100749	XP_031433300.1	LOW QUALITY PROTEIN: CUGBP Elav-like family member 4	Clupea harengus	92.486	0	951
ICPT01100751	XP_031430286.1	CUGBP Elav-like family member 5 isoform X3	Clupea harengus	96.976	0	987
ICPT01100753	XP_012695352.2	serine/threonine-protein phosphatase 6 catalytic subunit	Clupea harengus	99.672	0	640
ICPT01100772	XP_012696481.1	PHD finger protein 6	Clupea harengus	95.81	0	711
ICPT01100777	XP_031427279.1	bromodomain and WD repeat-containing protein 3 isoform X3	Clupea harengus	77.358	1.08e-19	84
ICPT01007901	XP_031425453.1	hepatocyte nuclear factor 6 isoform X1	Clupea harengus	92.562	3.36e-66	207
ICPT01100778	XP_012696686.2	short transient receptor potential channel 4-associated protein-like	Clupea harengus	98.387	0	627
ICPT01100779	XP_012696686.2	short transient receptor potential channel 4-associated protein-like	Clupea harengus	93.793	7.18e-92	283
ICPT01100784	XP_012674304.1	T-complex protein 1 subunit beta	Clupea harengus	94.393	0	1036
ICPT01100797	XP_012686609.1	transketolase-like	Clupea harengus	96.359	0	738
ICPT01100800	XP_031441170.1	ER membrane protein complex subunit 4	Clupea harengus	96.809	1.36e-132	370
ICPT01100802	XP_012672510.1	translin-associated protein X	Clupea harengus	91.409	0	554
ICPT01100804	XP_031419292.1	protein ELFN1-like	Clupea harengus	72.204	2.72e-129	385
ICPT01100812	XP_012697184.1	tetraspanin-31-like	Clupea harengus	87.793	1.73e-138	387
ICPT01100821	XP_031425036.1	protein naked cuticle homolog 1	Clupea harengus	94.526	0	552
ICPT01100822	XP_031440135.1	inositol monophosphatase 1-like	Clupea harengus	93.929	0	548
ICPT01100823	XP_031431306.1	dedicator of cytokinesis protein 7-like isoform X1	Clupea harengus	97.748	1.78e-147	453
ICPT01100826	XP_012696649.1	NEDD8-activating enzyme E1 catalytic subunit isoform X2	Clupea harengus	93.939	0	896
ICPT01100851	XP_012695909.2	PWWP domain-containing protein 2B	Clupea harengus	81.593	0	907
ICPT01100852	XP_012695909.2	PWWP domain-containing protein 2B	Clupea harengus	83.5	0	989
ICPT01100858	XP_031442658.1	alpha-1,3-mannosyl-glycoprotein 4-beta-N-acetylglucosaminyltransferase-like protein MGAT4D	Clupea harengus	79.658	0	880
ICPT01100865	XP_031434057.1	LOW QUALITY PROTEIN: probable ATP-dependent RNA helicase DDX4	Clupea harengus	82.887	0	1016
ICPT01100866	XP_031434057.1	LOW QUALITY PROTEIN: probable ATP-dependent RNA helicase DDX4	Clupea harengus	79.97	0	1003
ICPT01100874	XP_031417697.1	striatin-like isoform X4	Clupea harengus	90.845	3.53e-84	262
ICPT01100875	XP_031417697.1	striatin-like isoform X4	Clupea harengus	85.366	2.83e-39	139
ICPT01100876	XP_031418182.1	group 10 secretory phospholipase A2	Clupea harengus	83.007	4.01e-93	267
ICPT01100877	XP_031421748.1	lysosomal amino acid transporter 1 homolog isoform X1	Clupea harengus	84.194	0	526
ICPT01100882	XP_031440789.1	putative ferric-chelate reductase 1	Clupea harengus	31.429	7.44e-10	57
ICPT01100884	XP_031414069.1	inositol polyphosphate-4-phosphatase type I A-like isoform X2	Clupea harengus	84.746	0	559
ICPT01100890	XP_031414070.1	inositol polyphosphate-4-phosphatase type I A-like isoform X3	Clupea harengus	92.553	1.07e-178	517
ICPT01100894	XP_012696071.1	SPRY domain-containing protein 7-like	Clupea harengus	93.878	1.34e-140	390
ICPT01100896	XP_031432028.1	dynamin-2 isoform X5	Clupea harengus	92.632	0	537
ICPT01100898	XP_031432047.1	dynamin-2 isoform X9	Clupea harengus	91.304	4.06e-163	472
ICPT01100897	XP_031418536.1	dynamin-2-like isoform X4	Clupea harengus	92.381	6.6e-55	183
ICPT01100900	XP_012670105.2	hyaluronan-binding protein 2-like	Clupea harengus	75.143	0	841
ICPT01100902	XP_012687800.2	diablo homolog, mitochondrial-like	Clupea harengus	72.385	3.98e-112	322
ICPT01100903	XP_012672701.1	zinc finger SWIM domain-containing protein 6 isoform X1	Clupea harengus	97.458	0	1226
ICPT01100905	XP_012678343.2	phosphomevalonate kinase isoform X2	Clupea harengus	84.772	1.33e-124	350
ICPT01100907	XP_031429941.1	E3 ubiquitin-protein ligase RNF152-like	Clupea harengus	87.273	8.67e-173	478
ICPT01100913	XP_031434891.1	tRNA (uracil(54)-C(5))-methyltransferase homolog	Clupea harengus	82.474	0	820
ICPT01100914	XP_031434891.1	tRNA (uracil(54)-C(5))-methyltransferase homolog	Clupea harengus	62.212	4.6e-79	244
ICPT01100918	XP_031435387.1	1-phosphatidylinositol 4,5-bisphosphate phosphodiesterase epsilon-1-like isoform X3	Clupea harengus	91.406	1.48e-160	488
ICPT01100919	XP_031417081.1	1-phosphatidylinositol 4,5-bisphosphate phosphodiesterase epsilon-1	Clupea harengus	82.965	2.35e-175	538
ICPT01100926	XP_031435626.1	uncharacterized protein LOC116223393	Clupea harengus	70.742	1.99e-108	311
ICPT01100940	XP_031437067.1	E3 ubiquitin-protein ligase TRIM39-like	Clupea harengus	56.915	6.52e-69	218
ICPT01100946	XP_012689998.2	uncharacterized protein LOC105906408	Clupea harengus	93.994	0	651
ICPT01100951	XP_012691462.1	glutathione-specific gamma-glutamylcyclotransferase 1	Clupea harengus	87.755	2.86e-130	365
ICPT01100960	XP_031429181.1	roundabout homolog 2 isoform X8	Clupea harengus	86.017	4.53e-110	347
ICPT01100961	XP_012678358.1	thrombospondin-3a	Clupea harengus	96.901	0	682
ICPT01000793	XP_031428902.1	FRAS1-related extracellular matrix protein 2-like	Clupea harengus	95.991	0	892
ICPT01100967	XP_012676696.1	actin-related protein 2/3 complex subunit 5-like protein	Clupea harengus	92	6.42e-102	289
ICPT01100969	XP_012692868.1	galectin-1	Clupea harengus	76.336	1.12e-73	218
ICPT01100970	XP_012680168.1	laforin	Clupea harengus	85.489	0	586
ICPT01100977	XP_012670695.2	threonine synthase-like 1	Clupea harengus	82.731	0	1280
ICPT01100981	XP_031438373.1	aquaporin-8-like	Clupea harengus	86.154	7.82e-162	451
ICPT01100984	XP_031437228.1	tumor protein D53 isoform X9	Clupea harengus	85.514	3.11e-121	343
ICPT01100992	XP_031428964.1	glutamate receptor 4 isoform X4	Clupea harengus	98.633	0	1061
ICPT01100993	XP_031441595.1	CCR4-NOT transcription complex subunit 3-like isoform X3	Clupea harengus	94.463	0	565
ICPT01100998	XP_012677910.1	arylacetamide deacetylase	Clupea harengus	90.794	0	550
ICPT01101000	XP_031431257.1	KN motif and ankyrin repeat domain-containing protein 1	Clupea harengus	95.752	0	612
ICPT01101002	XP_012693377.1	protein SET isoform X1	Clupea harengus	97.99	6.68e-139	389
ICPT01101006	XP_012689366.1	protocadherin-10-like isoform X1	Clupea harengus	96.779	0	1423
ICPT01101007	XP_031430416.1	protein Dr1	Clupea harengus	98.295	3.81e-125	350
ICPT01101014	XP_031414219.1	netrin receptor UNC5C-like isoform X2	Clupea harengus	99.355	2.9e-106	324
ICPT01101026	XP_031430636.1	yjeF N-terminal domain-containing protein 3	Clupea harengus	89.024	1.08e-167	463
ICPT01101029	XP_031433387.1	cilia- and flagella-associated protein 65	Clupea harengus	61.364	1.75e-09	54.3
ICPT01101043	XP_012690634.2	leucine-rich repeat-containing protein 24	Clupea harengus	95.44	0	591
ICPT01101044	XP_012696639.1	guanine nucleotide-binding protein-like 3-like protein	Clupea harengus	86.856	0	992
ICPT01101047	XP_031435857.1	Alstrom syndrome protein 1	Clupea harengus	80.311	2.25e-98	313
ICPT01101051	XP_031436709.1	EF-hand calcium-binding domain-containing protein 11	Clupea harengus	81.595	7.35e-90	260
ICPT01101052	XP_031436709.1	EF-hand calcium-binding domain-containing protein 11	Clupea harengus	65	5.91e-64	193
ICPT01101057	XP_031425297.1	cytoskeleton-associated protein 5-like isoform X2	Clupea harengus	85.961	0	713
ICPT01101060	XP_012670586.2	procollagen C-endopeptidase enhancer 2 isoform X1	Clupea harengus	96.056	0	879
ICPT01101062	XP_012691221.2	ankyrin repeat and KH domain-containing protein 1-like isoform X2	Clupea harengus	82.857	0	623
ICPT01101085	XP_012682468.1	corticosteroid 11-beta-dehydrogenase isozyme 2	Clupea harengus	84.01	0	696
ICPT01101088	XP_031417232.1	DCN1-like protein 3	Clupea harengus	85.498	0	528
ICPT01101089	XP_031432474.1	DDB1- and CUL4-associated factor 13	Clupea harengus	94.157	0	887
ICPT01101090	XP_012673157.2	osteocrin	Clupea harengus	81.752	1.59e-69	207
ICPT01101094	XP_031429947.1	ragulator complex protein LAMTOR1	Clupea harengus	94.34	8.18e-105	297
ICPT01101095	XP_031432314.1	uncharacterized protein LOC116222429	Clupea harengus	56.434	0	650
ICPT01101099	XP_012684372.2	DNA-directed RNA polymerase III subunit RPC7-like isoform X1	Clupea harengus	80.909	6.27e-111	317
ICPT01101108	XP_031438029.1	1-phosphatidylinositol 4,5-bisphosphate phosphodiesterase beta-1-like	Clupea harengus	88.462	1.28e-68	224
ICPT01101111	XP_031419277.1	NACHT, LRR and PYD domains-containing protein 3-like	Clupea harengus	67.925	3.74e-14	67.8
ICPT01101112	XP_031442906.1	plakophilin-3-like isoform X1	Clupea harengus	77.311	1.53e-37	135
ICPT01101113	XP_031442196.1	T-cell differentiation antigen CD6-like	Clupea harengus	47.561	9.97e-17	75.5
ICPT01101117	XP_031422140.1	ubiquitin conjugation factor E4 B isoform X3	Clupea harengus	96.883	0	2375
ICPT01101121	XP_031429715.1	uncharacterized protein C11orf87 homolog	Clupea harengus	92.453	2.01e-97	278
ICPT01101122	XP_031429370.1	segment polarity protein dishevelled homolog DVL-3	Clupea harengus	86.747	8.34e-61	202
ICPT01101123	XP_031429370.1	segment polarity protein dishevelled homolog DVL-3	Clupea harengus	96.479	0	555
ICPT01101129	XP_031432228.1	bromodomain-containing protein 9	Clupea harengus	85.484	2.18e-30	115
ICPT01101133	XP_031428560.1	uncharacterized protein CCDC197	Clupea harengus	83.243	0	608
ICPT01101149	XP_031432400.1	trypsinogen-like protein 3 isoform X2	Clupea harengus	77.593	6.45e-135	382
ICPT01101153	XP_031432400.1	trypsinogen-like protein 3 isoform X2	Clupea harengus	75	1.88e-54	172
ICPT01007916	XP_031437979.1	uncharacterized protein LOC116223868	Clupea harengus	61.94	4.54e-49	168
ICPT01101171	XP_012696729.2	uncharacterized protein LOC105912319	Clupea harengus	43.137	2.55e-16	77.8
ICPT01101174	XP_031440240.1	phosphatidylinositol 3,4,5-trisphosphate-dependent Rac exchanger 2 protein isoform X1	Clupea harengus	93.991	7.35e-151	458
ICPT01101175	XP_031431621.1	chromodomain-helicase-DNA-binding protein 4-like isoform X1	Clupea harengus	89.202	6.3e-78	255
ICPT01101179	XP_031426649.1	leucine-rich repeat-containing protein 75B-like	Clupea harengus	94.035	0	513
ICPT01101194	XP_031422052.1	protein-serine O-palmitoleoyltransferase porcupine-like	Clupea harengus	92.428	0	863
ICPT01101197	XP_012689451.2	neurogenic differentiation factor 1	Clupea harengus	77.778	1.28e-14	69.7
ICPT01101200	XP_012677298.2	protocadherin alpha-3-like	Clupea harengus	89.163	2.62e-124	372
ICPT01101201	XP_012677298.2	protocadherin alpha-3-like	Clupea harengus	80.189	3.58e-50	169
ICPT01101204	XP_031441017.1	putative transcription factor Ovo-like 1	Clupea harengus	77.857	2.97e-73	223
ICPT01101205	XP_012676665.2	HBS1-like protein isoform X1	Clupea harengus	90.085	0	1249
ICPT01101206	XP_012684081.1	39S ribosomal protein L1, mitochondrial	Clupea harengus	80.564	0	525
ICPT01101207	XP_012680800.1	angiomotin-like protein 2	Clupea harengus	91.434	0	954
ICPT01101223	XP_031439897.1	solute carrier family 12 member 7-like isoform X2	Clupea harengus	91.065	0	559
ICPT01101224	XP_031418738.1	LOW QUALITY PROTEIN: solute carrier family 12 member 7-like	Clupea harengus	92.542	0	571
ICPT01101225	XP_031435411.1	uncharacterized protein LOC105897401 isoform X1	Clupea harengus	50.515	4.22e-28	109
ICPT01101229	XP_012693771.1	synaptosomal-associated protein 25-like	Clupea harengus	88.806	4.11e-85	248
ICPT01101233	XP_012688440.1	claudin-3-like	Clupea harengus	94.156	1.39e-101	291
ICPT01007919	XP_031440433.1	uncharacterized protein K02A2.6-like	Clupea harengus	53.933	3.65e-96	306
ICPT01101235	XP_031424436.1	ERC protein 2-like, partial	Clupea harengus	91.2	1.69e-138	415
ICPT01101238	XP_031426113.1	major facilitator superfamily domain-containing protein 3	Clupea harengus	93.795	0	784
ICPT01101241	XP_012670761.2	excitatory amino acid transporter 5-like	Clupea harengus	97.297	0	665
ICPT01101243	XP_012670761.2	excitatory amino acid transporter 5-like	Clupea harengus	92.754	0	787
ICPT01101247	XP_012684087.1	betaine--homocysteine S-methyltransferase 1-like	Clupea harengus	89.011	0	684
ICPT01101248	XP_012684087.1	betaine--homocysteine S-methyltransferase 1-like	Clupea harengus	90.025	0	764
ICPT01101258	XP_031442297.1	CMP-N-acetylneuraminate-beta-galactosamide-alpha-2,3-sialyltransferase 1	Clupea harengus	48.718	2.55e-08	52.8
ICPT01101261	XP_031434302.1	LOW QUALITY PROTEIN: lipoxygenase homology domain-containing protein 1	Clupea harengus	91.25	5.2e-98	311
ICPT01101269	XP_012684804.1	stathmin-3	Clupea harengus	88.398	2.6e-115	325
ICPT01101270	XP_031416439.1	ataxin-2-like protein isoform X2	Clupea harengus	90.741	0	559
ICPT01101271	XP_031414619.1	proline-rich AKT1 substrate 1	Clupea harengus	83.056	0	525
ICPT01101274	XP_031438827.1	LOW QUALITY PROTEIN: thrombospondin-2-like	Clupea harengus	93.077	4.8e-87	275
ICPT01101276	XP_012677210.2	lysine-specific demethylase 4A	Clupea harengus	94.545	0	897
ICPT01101292	XP_031420516.1	carnitine O-palmitoyltransferase 1, liver isoform	Clupea harengus	88.571	3.73e-136	400
ICPT01101296	XP_031422765.1	synapsin-3-like	Clupea harengus	59.286	4.34e-38	129
ICPT01101300	XP_031436228.1	galectin-3	Clupea harengus	78.03	5.9e-141	397
ICPT01101303	XP_012672108.1	THAP domain-containing protein 5-like isoform X1	Clupea harengus	80.634	8.45e-168	474
ICPT01101304	XP_031443030.1	PDZ domain-containing protein 11	Clupea harengus	97.887	1.8e-101	287
ICPT01101308	XP_031424090.1	period circadian protein homolog 3 isoform X1	Clupea harengus	85.156	1.16e-62	207
ICPT01007922	XP_031417393.1	myocardin	Clupea harengus	71.61	9.44e-102	315
ICPT01007923	XP_031417393.1	myocardin	Clupea harengus	62.712	3.22e-81	259
ICPT01101323	XP_031437389.1	KATNB1-like protein 1	Clupea harengus	80.488	5.4e-15	71.2
ICPT01101324	XP_031437389.1	KATNB1-like protein 1	Clupea harengus	86.364	0	538
ICPT01101332	XP_012697856.2	coiled-coil domain-containing protein 74B-like	Clupea harengus	45.385	6.86e-27	103
ICPT01101337	XP_031429058.1	clustered mitochondria protein homolog isoform X3	Clupea harengus	94.595	0	1212
ICPT01101338	XP_031429056.1	clustered mitochondria protein homolog isoform X1	Clupea harengus	94.833	0	1268
ICPT01101352	XP_012689933.1	copine-4	Clupea harengus	94.39	0	824
ICPT01101354	XP_031435987.1	consortin-like	Clupea harengus	73.958	9.4e-87	261
ICPT01101355	XP_031435987.1	consortin-like	Clupea harengus	60	9.33e-19	80.5
ICPT01101364	XP_031426111.1	nuclear receptor ROR-beta isoform X1	Clupea harengus	93.963	0	753
ICPT01101367	XP_031441838.1	CUB and sushi domain-containing protein 3 isoform X2	Clupea harengus	96.061	0	1578
ICPT01101368	XP_031441837.1	CUB and sushi domain-containing protein 3 isoform X1	Clupea harengus	96.287	0	1674
ICPT01101376	XP_012696150.2	Golgi reassembly-stacking protein 2	Clupea harengus	87.229	0	650
ICPT01101379	XP_012679551.1	myelin protein zero-like protein 2	Clupea harengus	88.119	1.21e-122	345
ICPT01101381	XP_012682309.2	DDB1- and CUL4-associated factor 10	Clupea harengus	92.308	0	945
ICPT01101385	XP_031429599.1	BRD4-interacting chromatin-remodeling complex-associated protein isoform X2	Clupea harengus	81.915	7.61e-172	526
ICPT01101388	XP_012672159.1	protein BTG1-like	Clupea harengus	90.968	4.86e-104	295
ICPT01101391	XP_031417450.1	BAH and coiled-coil domain-containing protein 1	Clupea harengus	61.789	1.7e-36	132
ICPT01101398	XP_012696414.2	B-cell lymphoma/leukemia 11A-like	Clupea harengus	64.964	5.54e-45	157
ICPT01101405	XP_031428174.1	hephaestin-like protein 1	Clupea harengus	81.522	7.41e-46	157
ICPT01101410	XP_031438754.1	voltage-dependent L-type calcium channel subunit alpha-1C isoform X17	Clupea harengus	88.931	4.48e-130	407
ICPT01101413	XP_012681105.2	C-C chemokine receptor type 9-like	Clupea harengus	80.902	0	623
ICPT01101418	XP_031442592.1	potassium/sodium hyperpolarization-activated cyclic nucleotide-gated channel 1-like isoform X2	Clupea harengus	69.73	2.03e-77	244
ICPT01101432	XP_031430664.1	GTPase IMAP family member 8-like	Clupea harengus	40.851	1.77e-43	156
ICPT01101436	XP_031416939.1	protein yippee-like 3	Clupea harengus	99.16	1.85e-88	252
ICPT01101441	XP_031417855.1	CMRF35-like molecule 5	Clupea harengus	63.158	1.58e-12	67.8
ICPT01101442	XP_031417855.1	CMRF35-like molecule 5	Clupea harengus	57.812	4.87e-13	68.6
ICPT01101459	XP_031414746.1	sodium channel protein type 2 subunit alpha-like isoform X2	Clupea harengus	86.184	1.25e-175	535
ICPT01101468	XP_031420267.1	histone-lysine N-methyltransferase KMT5B	Clupea harengus	88.599	0	1095
ICPT01101473	XP_012694086.2	E3 ubiquitin-protein ligase PDZRN3 isoform X1	Clupea harengus	69.388	0	689
ICPT01101479	XP_012686832.1	SH3 domain-binding protein 5-like	Clupea harengus	95	4.06e-62	197
ICPT01101480	XP_012682269.1	thiamine transporter 1-like	Clupea harengus	81.818	2.26e-144	414
ICPT01101481	XP_012693168.1	ataxin-7-like protein 3 isoform X1	Clupea harengus	98.235	5.61e-122	345
ICPT01101482	XP_012693169.1	ataxin-7-like protein 3 isoform X2	Clupea harengus	97.512	1.32e-145	404
ICPT01101485	XP_031418996.1	translation initiation factor eIF-2B subunit gamma	Clupea harengus	93.819	0	879
ICPT01101498	XP_012695571.2	protein KIBRA	Clupea harengus	93.991	1.07e-137	415
ICPT01101503	XP_031435567.1	frizzled-3-like isoform X2	Clupea harengus	70.833	2.03e-30	115
ICPT01101504	XP_012695435.2	frizzled-3-like isoform X1	Clupea harengus	88.696	3.23e-69	220
ICPT01101516	XP_012671150.2	serine/threonine-protein kinase pim-1-like	Clupea harengus	68.421	2.69e-131	377
ICPT01101517	XP_031441376.1	F-box only protein 24	Clupea harengus	76.735	0	771
ICPT01101518	XP_031431191.1	spliceosome-associated protein CWC15 homolog	Clupea harengus	95.781	4.82e-165	456
ICPT01101519	XP_012676517.1	insulin-like growth factor-binding protein 5	Clupea harengus	94.382	0	520
ICPT01101522	XP_031431065.1	cyclin-dependent kinase-like 5 isoform X5	Clupea harengus	92.486	8.27e-104	320
ICPT01101523	XP_031431063.1	cyclin-dependent kinase-like 5 isoform X3	Clupea harengus	93.431	1.54e-82	262
ICPT01101529	XP_031414032.1	protein TANC1 isoform X1	Clupea harengus	84.874	1.29e-57	192
ICPT01101538	XP_031425298.1	cytoskeleton-associated protein 5-like isoform X1	Clupea harengus	90.237	0	686
ICPT01101540	XP_012680858.1	ATP synthase subunit gamma, mitochondrial isoform X3	Clupea harengus	55.814	2.56e-99	293
ICPT01101550	XP_031420890.1	cadherin EGF LAG seven-pass G-type receptor 1-like isoform X2	Clupea harengus	92.888	0	1265
ICPT01101552	XP_012680643.2	mitochondrial tRNA-specific 2-thiouridylase 1	Clupea harengus	89.412	0	802
ICPT01101553	XP_031426092.1	dynamin-1-like protein isoform X1	Clupea harengus	93.035	9.49e-132	385
ICPT01101554	XP_012685893.2	dynamin-1-like protein isoform X2	Clupea harengus	93.135	0	843
ICPT01101555	XP_031443244.1	neurite extension and migration factor	Clupea harengus	84.211	2.55e-121	375
ICPT01101557	XP_012683462.2	EMILIN-2-like	Clupea harengus	78.201	3.4e-140	422
ICPT01101558	XP_031435425.1	phosphatase and actin regulator 2 isoform X4	Clupea harengus	81.122	0	545
ICPT01101561	XP_012676251.1	protein-L-isoaspartate O-methyltransferase domain-containing protein 2-like	Clupea harengus	90.087	0	632
ICPT01101564	XP_031415736.1	transmembrane protein 200A-like	Clupea harengus	73.889	4.44e-155	448
ICPT01101565	XP_012687014.2	PIH1 domain-containing protein 2	Clupea harengus	68.263	1.31e-145	414
ICPT01101566	XP_031441430.1	glucosidase 2 subunit beta-like	Clupea harengus	79.446	0	682
ICPT01101577	XP_031442656.1	ETS-related transcription factor Elf-2 isoform X1	Clupea harengus	90.083	1.89e-134	391
ICPT01101578	XP_012689898.2	ETS-related transcription factor Elf-2 isoform X2	Clupea harengus	93.168	1.57e-92	278
ICPT01101585	XP_012691200.1	transmembrane protein 120A	Clupea harengus	89.736	0	634
ICPT01101596	XP_031431870.1	G patch domain-containing protein 8-like	Clupea harengus	50.237	3.78e-29	115
ICPT01101597	XP_012680398.1	cytochrome c1, heme protein, mitochondrial	Clupea harengus	93.485	0	600
ICPT01101598	XP_031433687.1	coiled-coil domain-containing protein 63-like	Clupea harengus	73.013	0	709
ICPT01101603	XP_012691576.1	type 2 phosphatidylinositol 4,5-bisphosphate 4-phosphatase isoform X2	Clupea harengus	97.276	0	518
ICPT01101622	XP_031422753.1	tumor necrosis factor receptor superfamily member 14-like isoform X1	Clupea harengus	73.451	1.05e-53	169
ICPT01101625	XP_031422753.1	tumor necrosis factor receptor superfamily member 14-like isoform X1	Clupea harengus	50.82	8e-10	55.1
ICPT01101628	XP_031422753.1	tumor necrosis factor receptor superfamily member 14-like isoform X1	Clupea harengus	77.451	2.4e-50	160
ICPT01101633	XP_031442967.1	long-chain-fatty-acid--CoA ligase 1-like	Clupea harengus	87.966	0	1311
ICPT01101637	XP_031422251.1	carbonic anhydrase 6	Clupea harengus	88.555	0	1006
ICPT01101643	XP_031440802.1	zinc fingers and homeoboxes protein 1-like isoform X2	Clupea harengus	69.039	2.59e-125	373
ICPT01101645	XP_031431266.1	anoctamin-8 isoform X2	Clupea harengus	80.8	9.9e-46	158
ICPT01101647	XP_031427404.1	active breakpoint cluster region-related protein isoform X1	Clupea harengus	64.062	5.92e-128	392
ICPT01101655	XP_031427771.1	protein mono-ADP-ribosyltransferase PARP14-like	Clupea harengus	64.835	2.64e-72	237
ICPT01101666	XP_031421225.1	transmembrane protein 231 isoform X2	Clupea harengus	94.498	0	608
ICPT01101668	XP_012681619.1	F-actin-capping protein subunit beta-like isoform X2	Clupea harengus	97.059	0	549
ICPT01101669	XP_012692406.2	complex III assembly factor LYRM7	Clupea harengus	75.962	7.63e-53	161
ICPT01101673	XP_012689260.1	eukaryotic translation initiation factor 3 subunit G	Clupea harengus	95.608	0	583
ICPT01101675	XP_031432180.1	glucagon receptor	Clupea harengus	91.724	4.26e-100	298
ICPT01101676	XP_031432180.1	glucagon receptor	Clupea harengus	94.643	8.91e-77	236
ICPT01101680	XP_031443107.1	protocadherin gamma-A11-like	Clupea harengus	95	5.13e-103	313
ICPT01101687	XP_012687289.2	transmembrane protein 144-like	Clupea harengus	76.263	0	600
ICPT01101689	XP_012687289.2	transmembrane protein 144-like	Clupea harengus	74.583	1.14e-117	343
ICPT01101691	XP_012677854.1	bifunctional epoxide hydrolase 2	Clupea harengus	82.948	0	977
ICPT01101694	XP_031415588.1	mastermind-like protein 3	Clupea harengus	93.252	0	619
ICPT01101701	XP_012687367.1	monoacylglycerol lipase ABHD6	Clupea harengus	90.265	0	642
ICPT01101710	XP_031427594.1	autism susceptibility gene 2 protein	Clupea harengus	83.969	5.68e-63	209
ICPT01101726	XP_012686970.1	syntaxin-12	Clupea harengus	92.509	0	506
ICPT01101728	XP_031419529.1	uncharacterized protein LOC116219772 isoform X2	Clupea harengus	37.667	1.36e-64	217
ICPT01101734	XP_031420888.1	cadherin EGF LAG seven-pass G-type receptor 1-like isoform X1	Clupea harengus	88.994	0	946
ICPT01101735	XP_012694260.2	acyl-CoA desaturase-like	Clupea harengus	82.927	0	578
ICPT01101738	XP_031426518.1	arrestin domain-containing protein 3-like	Clupea harengus	77.049	0	570
ICPT01101744	XP_031426518.1	arrestin domain-containing protein 3-like	Clupea harengus	78.857	1.63e-94	280
ICPT01101745	XP_031437673.1	kinesin-like protein KIF26B	Clupea harengus	87.317	1.26e-115	373
ICPT01101759	XP_031429798.1	gamma-sarcoglycan	Clupea harengus	85.551	5.89e-140	395
ICPT01101760	XP_031420246.1	partitioning defective 6 homolog alpha isoform X1	Clupea harengus	91.892	1.49e-154	436
ICPT01101762	XP_012676202.2	partitioning defective 6 homolog beta isoform X2	Clupea harengus	87.6	1.54e-115	337
ICPT01101763	XP_012672364.1	protein SDA1 homolog	Clupea harengus	86.032	0	1089
ICPT01101764	XP_031426221.1	probable voltage-dependent N-type calcium channel subunit alpha-1B	Clupea harengus	71.5	1.62e-76	251
ICPT01101767	XP_012671277.1	zona pellucida sperm-binding protein 3-like	Clupea harengus	70.321	0	525
ICPT01101770	XP_031432322.1	band 4.1-like protein 4B isoform X1	Clupea harengus	89.071	0	978
ICPT01101771	XP_031432322.1	band 4.1-like protein 4B isoform X1	Clupea harengus	88.011	0	1238
ICPT01101773	XP_031432322.1	band 4.1-like protein 4B isoform X1	Clupea harengus	85.185	2.11e-92	284
ICPT01101775	XP_031432323.1	band 4.1-like protein 4B isoform X2	Clupea harengus	83.851	4.05e-83	261
ICPT01101781	XP_012670295.1	hepatoma-derived growth factor-related protein 3 isoform X1	Clupea harengus	97.585	1.57e-147	409
ICPT01101784	XP_012679338.1	inositol-tetrakisphosphate 1-kinase	Clupea harengus	57.018	3.35e-24	97.4
ICPT01101785	XP_012679338.1	inositol-tetrakisphosphate 1-kinase	Clupea harengus	82.609	0	673
ICPT01101787	XP_012675890.2	cytosolic non-specific dipeptidase-like	Clupea harengus	91.393	0	934
ICPT01101790	XP_012683097.1	serine/threonine-protein kinase 38	Clupea harengus	98.817	1.06e-123	357
ICPT01101808	XP_031420089.1	aryl hydrocarbon receptor nuclear translocator-like protein 1	Clupea harengus	97.013	0	1265
ICPT01101812	XP_031443182.1	protocadherin alpha-C2-like	Clupea harengus	87.302	2.9e-71	228
ICPT01101813	XP_031443182.1	protocadherin alpha-C2-like	Clupea harengus	90.299	7.35e-77	243
ICPT01101821	XP_012684454.1	transmembrane protein 160 isoform X2	Clupea harengus	84.956	3.83e-126	356
ICPT01101823	XP_031425460.1	pygopus homolog 1 isoform X2	Clupea harengus	83.254	4.11e-127	367
ICPT01101824	XP_031441097.1	phosphatidylinositol 4,5-bisphosphate 5-phosphatase A	Clupea harengus	94.776	0	543
ICPT01101828	XP_031441097.1	phosphatidylinositol 4,5-bisphosphate 5-phosphatase A	Clupea harengus	89.205	0	589
ICPT01101830	XP_031441097.1	phosphatidylinositol 4,5-bisphosphate 5-phosphatase A	Clupea harengus	86.842	2.39e-166	481
ICPT01101835	XP_031435379.1	guanylate-binding protein 1-like	Clupea harengus	51.064	8.1e-25	99
ICPT01101847	XP_012685480.2	E3 ubiquitin-protein ligase UHRF2	Clupea harengus	89.616	0	1615
ICPT01101850	XP_031422249.1	arginine-glutamic acid dipeptide repeats protein isoform X2	Clupea harengus	98.418	0	674
ICPT01101855	XP_031429919.1	eukaryotic translation initiation factor 4 gamma 1-like, partial	Clupea harengus	70.892	2.76e-80	247
ICPT01101856	XP_031438932.1	protein mono-ADP-ribosyltransferase PARP12-like	Clupea harengus	42.647	1.46e-14	73.6
ICPT01101857	XP_012688357.2	uncharacterized protein LOC105904946	Clupea harengus	87.619	1.42e-135	379
ICPT01101862	XP_031432526.1	nuclear receptor subfamily 4 group A member 3 isoform X1	Clupea harengus	92.744	0	775
ICPT01101865	XP_031420714.1	gap junction delta-2 protein-like	Clupea harengus	93	0	574
ICPT01101867	XP_031415888.1	regulator of G-protein signaling 12 isoform X6	Clupea harengus	83.333	3.85e-124	383
ICPT01101868	XP_031415882.1	regulator of G-protein signaling 12 isoform X1	Clupea harengus	82.857	2.75e-65	215
ICPT01101870	XP_031438969.1	potassium voltage-gated channel subfamily A member 1-like	Clupea harengus	96.573	0	988
ICPT01101873	XP_012684131.1	solute carrier family 35 member D3	Clupea harengus	86.62	0	762
ICPT01101880	XP_031420860.1	caldesmon-like isoform X2	Clupea harengus	81.771	1.67e-100	307
ICPT01101882	XP_031420868.1	troponin T, cardiac muscle isoforms-like isoform X2	Clupea harengus	91.837	1.74e-57	178
ICPT01101883	XP_012687648.2	cyclic AMP-responsive element-binding protein 3-like	Clupea harengus	79.958	0	726
ICPT01101884	XP_031439745.1	sialic acid-binding Ig-like lectin 14	Clupea harengus	59.283	7.13e-118	347
ICPT01101886	XP_012669779.1	pentatricopeptide repeat-containing protein 2, mitochondrial	Clupea harengus	82.776	0	672
ICPT01101893	XP_012682819.2	platelet glycoprotein IX-like	Clupea harengus	72.653	7.96e-115	329
ICPT01101906	XP_031416562.1	CUB and zona pellucida-like domain-containing protein 1	Clupea harengus	68.269	1.6e-163	461
ICPT01101907	XP_031416563.1	CUB and zona pellucida-like domain-containing protein 1	Clupea harengus	53.719	3.52e-33	121
ICPT01101912	XP_012679452.1	protein C3orf33 homolog	Clupea harengus	81.028	1.69e-147	412
ICPT01101913	XP_012679452.1	protein C3orf33 homolog	Clupea harengus	67.797	1.97e-17	75.5
ICPT01101917	XP_031429585.1	acetyl-coenzyme A transporter 1	Clupea harengus	90.239	0	915
ICPT01101921	XP_012673338.2	nestin	Clupea harengus	55.385	1.28e-30	118
ICPT01101924	XP_031440377.1	contactin-associated protein-like 5	Clupea harengus	95.098	0	615
ICPT01101925	XP_031440377.1	contactin-associated protein-like 5	Clupea harengus	93.458	2.24e-56	188
ICPT01101928	XP_012690377.1	farnesyl pyrophosphate synthase	Clupea harengus	94.118	0	713
ICPT01101929	XP_012681948.1	flavin reductase (NADPH)-like	Clupea harengus	86.364	3.18e-141	394
ICPT01101930	XP_012681598.1	proteasomal ubiquitin receptor ADRM1 isoform X1	Clupea harengus	93.75	0	639
ICPT01101932	XP_031423294.1	TBC1 domain family member 20	Clupea harengus	94.335	0	755
ICPT01101938	XP_031415839.1	uncharacterized protein LOC116218397	Clupea harengus	37.054	2.17e-22	93.6
ICPT01101939	XP_031415839.1	uncharacterized protein LOC116218397	Clupea harengus	36.652	2.29e-22	93.6
ICPT01101964	XP_031415016.1	BCL-6 corepressor, partial	Clupea harengus	92.188	0	627
ICPT01101967	XP_031413970.1	dedicator of cytokinesis protein 2	Clupea harengus	90.276	0	1141
ICPT01101974	XP_031433374.1	PH and SEC7 domain-containing protein 4-like isoform X1	Clupea harengus	65.789	4.8e-85	274
ICPT01101980	XP_031435644.1	uncharacterized protein LOC116223395	Clupea harengus	60.92	2.25e-31	112
ICPT01101981	XP_031435644.1	uncharacterized protein LOC116223395	Clupea harengus	60.92	1.84e-30	111
ICPT01101983	XP_012689020.2	ankyrin repeat domain-containing protein 34C	Clupea harengus	90.385	0	566
ICPT01101984	XP_012689020.2	ankyrin repeat domain-containing protein 34C	Clupea harengus	91.189	1.16e-137	397
ICPT01101991	XP_012691259.2	cysteine-rich and transmembrane domain-containing protein 1-like	Clupea harengus	66.049	1.41e-44	144
ICPT01101992	XP_012674397.1	tumor susceptibility gene 101 protein-like isoform X1	Clupea harengus	86.722	4.55e-158	444
ICPT01101997	XP_012693526.2	centrosomal protein of 55 kDa-like	Clupea harengus	65.248	6.15e-111	327
ICPT01102001	XP_012680238.1	UBX domain-containing protein 2A	Clupea harengus	89.328	3.74e-164	455
ICPT01102002	XP_031432198.1	peroxisomal biogenesis factor 5 isoform X1	Clupea harengus	94.763	0	773
ICPT01102003	XP_012676754.2	peroxisomal biogenesis factor 5 isoform X2	Clupea harengus	93.953	0	1222
ICPT01102005	XP_031432254.1	BTB/POZ domain-containing protein 16-like	Clupea harengus	78.466	0	516
ICPT01102011	XP_031426048.1	putative nuclease HARBI1	Clupea harengus	42.593	3.16e-23	92.8
ICPT01102029	XP_012673603.1	glycylpeptide N-tetradecanoyltransferase 2 isoform X2	Clupea harengus	96.552	0	1001
ICPT01102030	XP_031434691.1	protocadherin-15-like isoform X2	Clupea harengus	55.714	3.95e-57	196
ICPT01102035	XP_012689989.1	dnaJ homolog subfamily C member 5	Clupea harengus	94.762	3.83e-147	408
ICPT01102037	XP_031434448.1	LOW QUALITY PROTEIN: zinc finger CCCH domain-containing protein 6-like	Clupea harengus	65	6.95e-27	105
ICPT01102039	XP_031426831.1	LOW QUALITY PROTEIN: patatin-like phospholipase domain-containing protein 7	Clupea harengus	85.915	3.13e-80	258
ICPT01102041	XP_031440980.1	monocarboxylate transporter 13-like	Clupea harengus	86.199	0	755
ICPT01102042	XP_031440980.1	monocarboxylate transporter 13-like	Clupea harengus	85.673	0	598
ICPT01102044	XP_031425721.1	monocarboxylate transporter 13-like	Clupea harengus	89.247	6.23e-49	163
ICPT01102046	XP_031418225.1	GTPase IMAP family member 8-like	Clupea harengus	66	2.29e-86	271
ICPT01102047	XP_031418225.1	GTPase IMAP family member 8-like	Clupea harengus	56.491	7.38e-97	302
ICPT01102048	XP_031435799.1	GTPase IMAP family member 9-like, partial	Clupea harengus	55.825	8.93e-76	229
ICPT01102053	XP_012691256.1	methionine adenosyltransferase 2 subunit beta isoform X2	Clupea harengus	93.114	0	659
ICPT01102054	XP_031438087.1	acyl-coenzyme A thioesterase 2, mitochondrial-like	Clupea harengus	74.048	0	612
ICPT01102056	XP_031440487.1	mucin-19-like	Clupea harengus	68.889	5.2e-136	417
ICPT01102063	XP_031432107.1	beta-1 adrenergic receptor-like	Clupea harengus	93.731	0	647
ICPT01102072	XP_031417920.1	GTPase IMAP family member 7-like	Clupea harengus	63.556	3.52e-88	264
ICPT01102074	XP_012672378.2	GTPase IMAP family member 7-like	Clupea harengus	65.441	7.52e-56	179
ICPT01102076	XP_031417920.1	GTPase IMAP family member 7-like	Clupea harengus	62.719	6.56e-89	266
ICPT01102080	XP_031434603.1	probable JmjC domain-containing histone demethylation protein 2C	Clupea harengus	83.71	1.91e-124	389
ICPT01102081	XP_012671844.2	transmembrane protein 74-like	Clupea harengus	84.397	3e-175	485
ICPT01102083	XP_031435810.1	papilin isoform X1	Clupea harengus	83.19	0	979
ICPT01102084	XP_031435811.1	papilin isoform X2	Clupea harengus	84.079	0	939
ICPT01102085	XP_031422857.1	IQ motif and SEC7 domain-containing protein 2-like	Clupea harengus	84.553	2.69e-124	380
ICPT01102086	XP_031421378.1	IQ motif and SEC7 domain-containing protein 2-like	Clupea harengus	84.036	1.31e-173	525
ICPT01102088	XP_031421378.1	IQ motif and SEC7 domain-containing protein 2-like	Clupea harengus	95.597	4.64e-100	318
ICPT01102092	XP_031421378.1	IQ motif and SEC7 domain-containing protein 2-like	Clupea harengus	62.551	3.53e-66	224
ICPT01102094	XP_012677152.2	doublesex- and mab-3-related transcription factor A2	Clupea harengus	88.939	0	807
ICPT01102096	XP_031437780.1	5-hydroxytryptamine receptor 1B	Clupea harengus	94.503	0	748
ICPT01102100	XP_031418261.1	NACHT, LRR and PYD domains-containing protein 12-like	Clupea harengus	70.536	8.13e-45	153
ICPT01102106	XP_031428068.1	microtubule-associated tumor suppressor candidate 2 homolog isoform X1	Clupea harengus	76.923	7.25e-36	129
ICPT01102109	XP_012688457.1	gamma-aminobutyric acid receptor subunit beta-1 isoform X1	Clupea harengus	96.443	0	509
ICPT01102111	XP_012688457.1	gamma-aminobutyric acid receptor subunit beta-1 isoform X1	Clupea harengus	97.065	0	964
ICPT01102112	XP_012688457.1	gamma-aminobutyric acid receptor subunit beta-1 isoform X1	Clupea harengus	91.304	8.65e-131	377
ICPT01102115	XP_031434454.1	NACHT, LRR and PYD domains-containing protein 3-like	Clupea harengus	44.231	4.14e-19	84.3
ICPT01102118	XP_012689041.1	prostaglandin E2 receptor EP4 subtype	Clupea harengus	76.582	0	688
ICPT01102122	XP_031425474.1	protein C19orf12 homolog	Clupea harengus	86.525	2.49e-76	224
ICPT01102131	XP_012675789.2	retinol dehydrogenase 14-like isoform X1	Clupea harengus	89.286	0	568
ICPT01102132	XP_012675789.2	retinol dehydrogenase 14-like isoform X1	Clupea harengus	87.2	2.94e-74	224
ICPT01102149	XP_031433710.1	high choriolytic enzyme 2-like	Clupea harengus	88.623	6.95e-113	321
ICPT01102150	XP_012672771.1	ATP-binding cassette sub-family D member 2-like	Clupea harengus	94.33	8.39e-131	385
ICPT01102154	XP_031432138.1	serine/threonine-protein kinase pim-3-like	Clupea harengus	56.667	3.28e-13	70.1
ICPT01102155	XP_031432138.1	serine/threonine-protein kinase pim-3-like	Clupea harengus	56.667	3e-13	70.5
ICPT01102158	XP_012689817.1	integral membrane protein 2A isoform X1	Clupea harengus	90.456	3.86e-165	456
ICPT01102159	XP_031417644.1	NACHT, LRR and PYD domains-containing protein 12-like	Clupea harengus	59.664	4.76e-30	113
ICPT01102181	XP_012693120.1	leucine-rich repeat-containing protein 3B	Clupea harengus	83.75	6.13e-93	272
ICPT01102188	XP_012688675.2	gastrula zinc finger protein xFG20-1-like	Clupea harengus	68.947	7.48e-85	263
ICPT01102191	XP_012672985.2	tRNA-splicing endonuclease subunit Sen15	Clupea harengus	85.161	1.68e-85	248
ICPT01102195	XP_012696697.1	succinate--CoA ligase [GDP-forming] subunit beta, mitochondrial	Clupea harengus	95	4.91e-90	270
ICPT01102196	XP_012696697.1	succinate--CoA ligase [GDP-forming] subunit beta, mitochondrial	Clupea harengus	95.592	0	842
ICPT01102200	XP_012690667.2	protein FRG1	Clupea harengus	87.938	5.68e-152	425
ICPT01102201	XP_031417589.1	myosin tail region-interacting protein MTI1-like	Clupea harengus	31.373	5.3e-09	57
ICPT01102202	XP_012682061.1	uncharacterized protein LOC105899423 isoform X1	Clupea harengus	28.846	1.99e-09	55.1
ICPT01102204	XP_012669997.2	carbonic anhydrase-related protein 10-like isoform X1	Clupea harengus	88.889	3.9e-126	359
ICPT01102206	XP_012669997.2	carbonic anhydrase-related protein 10-like isoform X1	Clupea harengus	90.728	0	579
ICPT01102207	XP_031416883.1	carbonic anhydrase-related protein 10-like isoform X2	Clupea harengus	90.947	1.1e-168	466
ICPT01102214	XP_031416361.1	ankyrin-2-like isoform X2	Clupea harengus	96	0	803
ICPT01102219	XP_031417594.1	protein mono-ADP-ribosyltransferase PARP14-like	Clupea harengus	58.915	4.52e-45	150
ICPT01102220	XP_031417594.1	protein mono-ADP-ribosyltransferase PARP14-like	Clupea harengus	66.176	8.64e-58	183
ICPT01102226	XP_031418642.1	voltage-dependent R-type calcium channel subunit alpha-1E-like	Clupea harengus	76.589	1.69e-130	409
ICPT01102227	XP_031418642.1	voltage-dependent R-type calcium channel subunit alpha-1E-like	Clupea harengus	91.262	8.48e-130	403
ICPT01102228	XP_031418642.1	voltage-dependent R-type calcium channel subunit alpha-1E-like	Clupea harengus	83.946	1.39e-147	459
ICPT01102230	XP_031439098.1	prickle-like protein 1 isoform X2	Clupea harengus	94.472	4.34e-136	404
ICPT01102236	XP_031435420.1	calphotin, partial	Clupea harengus	50.602	2.4e-12	66.6
ICPT01102238	XP_012693167.1	heat shock protein beta-11-like	Clupea harengus	89.604	3.09e-129	362
ICPT01102251	XP_031414840.1	toll-like receptor 13	Clupea harengus	74.087	0	819
ICPT01102253	XP_012684299.2	F-box only protein 39	Clupea harengus	40.179	3.69e-105	323
ICPT01102254	XP_012684299.2	F-box only protein 39	Clupea harengus	33.333	1.24e-07	48.9
ICPT01102255	XP_012684299.2	F-box only protein 39	Clupea harengus	41.727	2.05e-27	107
ICPT01102256	XP_012686444.2	transmembrane protein 106C	Clupea harengus	88.448	5.45e-164	456
ICPT01102275	XP_031418015.1	CMRF35-like molecule 8	Clupea harengus	33.548	7.11e-16	72.4
ICPT01102276	XP_031419762.1	myosin-11-like isoform X3	Clupea harengus	87.589	0	707
ICPT01102278	XP_012687855.1	partitioning defective 6 homolog alpha isoform X2	Clupea harengus	86.486	8.44e-87	259
ICPT01102284	XP_012685168.1	protein PAT1 homolog 1 isoform X2	Clupea harengus	89.048	0	1279
ICPT01102286	XP_012685168.1	protein PAT1 homolog 1 isoform X2	Clupea harengus	90.488	0	1319
ICPT01102300	XP_012670090.2	dynein heavy chain 9, axonemal isoform X1	Clupea harengus	95.355	0	721
ICPT01102313	XP_031434898.1	AT-rich interactive domain-containing protein 5B-like	Clupea harengus	88.608	7.94e-43	148
ICPT01102314	XP_031434898.1	AT-rich interactive domain-containing protein 5B-like	Clupea harengus	59.024	4.54e-67	215
ICPT01102317	XP_031435471.1	phosphofurin acidic cluster sorting protein 2-like isoform X1	Clupea harengus	90	1.81e-167	487
ICPT01102320	XP_031417669.1	claudin-6-like	Clupea harengus	76.966	2.85e-76	228
ICPT01102323	XP_012685834.2	guanine deaminase	Clupea harengus	77.734	8.12e-136	391
ICPT01102324	XP_012685834.2	guanine deaminase	Clupea harengus	82.675	0	760
ICPT01102335	XP_031425969.1	centrosomal protein of 120 kDa isoform X3	Clupea harengus	79.294	0	655
ICPT01102347	XP_012692195.1	thyroxine 5-deiodinase	Clupea harengus	94.737	3.99e-93	270
ICPT01102353	XP_012681643.2	mRNA-decapping enzyme 1A	Clupea harengus	83.142	0	794
ICPT01102364	XP_031429168.1	macrophage metalloelastase-like	Clupea harengus	75.385	3.22e-109	323
ICPT01102365	XP_031429168.1	macrophage metalloelastase-like	Clupea harengus	57.778	2.25e-40	140
ICPT01102370	XP_012692586.1	ADP-ribosylation factor-like protein 3	Clupea harengus	84.53	1.28e-116	330
ICPT01102371	XP_031432278.1	vesicle-associated membrane protein 2-like	Clupea harengus	93.162	1.89e-74	217
ICPT01102375	XP_031428813.1	centrosomal protein of 295 kDa	Clupea harengus	55.147	7.72e-29	110
ICPT01102385	XP_031433964.1	uncharacterized protein LOC116222910	Clupea harengus	62.891	5.51e-98	289
ICPT01102386	XP_031433964.1	uncharacterized protein LOC116222910	Clupea harengus	58.103	2.48e-83	251
ICPT01102394	XP_031417870.1	sortilin-related receptor-like	Clupea harengus	84.259	1.74e-59	191
ICPT01102405	XP_012686903.1	dolichyl-diphosphooligosaccharide--protein glycosyltransferase subunit STT3B	Clupea harengus	97.765	9.95e-122	362
ICPT01102409	XP_012673012.1	transcription factor AP-1	Clupea harengus	92.258	0	596
ICPT01102413	XP_031414116.1	1-acyl-sn-glycerol-3-phosphate acyltransferase gamma isoform X1	Clupea harengus	92.573	0	723
ICPT01102414	XP_012677762.1	transcription factor Maf-like	Clupea harengus	92.715	8.92e-92	271
ICPT01102419	XP_031442500.1	uncharacterized protein LOC116225072	Clupea harengus	57.77	6.38e-96	310
ICPT01102428	XP_012695404.1	rhodopsin kinase grk7a-like	Clupea harengus	84.936	0	971
ICPT01102430	XP_031435049.1	netrin receptor UNC5B	Clupea harengus	95.111	6.15e-136	405
ICPT01102431	XP_031435049.1	netrin receptor UNC5B	Clupea harengus	97.973	5.08e-99	305
ICPT01102435	XP_012695086.2	TBC1 domain family member 7	Clupea harengus	94.521	0	581
ICPT01102437	XP_031414294.1	sodium channel protein type 2 subunit alpha-like isoform X2	Clupea harengus	81.935	4.52e-84	270
ICPT01102447	XP_031439432.1	transcriptional activator GLI3	Clupea harengus	95.385	8.47e-80	256
ICPT01102448	XP_031439432.1	transcriptional activator GLI3	Clupea harengus	84.158	2.68e-32	120
ICPT01102450	XP_031438162.1	zinc finger protein GLI2 isoform X2	Clupea harengus	86.893	4.04e-104	329
ICPT01102451	XP_031439432.1	transcriptional activator GLI3	Clupea harengus	81.461	6.9e-75	246
ICPT01102454	XP_031441116.1	G-protein coupled receptor 12-like	Clupea harengus	91.265	0	594
ICPT01102458	XP_031441806.1	protein MTSS 1 isoform X3	Clupea harengus	62	1.04e-26	105
ICPT01102459	XP_031441806.1	protein MTSS 1 isoform X3	Clupea harengus	72.277	4.34e-27	104
ICPT01102460	XP_012679563.1	protein mono-ADP-ribosyltransferase TIPARP	Clupea harengus	93.423	0	1307
ICPT01102462	XP_031430242.1	E3 ubiquitin-protein ligase LNX isoform X3	Clupea harengus	98.246	0	558
ICPT01102464	XP_031440395.1	calmodulin-binding transcription activator 2 isoform X1	Clupea harengus	77.546	0	1043
ICPT01102470	XP_012691415.2	chondroitin sulfate synthase 2-like	Clupea harengus	93.598	0	648
ICPT01102473	XP_012675641.2	LOW QUALITY PROTEIN: fibroblast growth factor receptor 4	Clupea harengus	97.03	1.62e-63	207
ICPT01102475	XP_031416307.1	glutamate-rich protein 6-like isoform X1	Clupea harengus	39.587	1.66e-100	318
ICPT01102476	XP_031429946.1	leucine-rich repeat-containing protein 51-like	Clupea harengus	77.901	1.41e-106	303
ICPT01102483	XP_031422690.1	lysine-specific demethylase 5B-B-like isoform X2	Clupea harengus	74.651	0	622
ICPT01102484	XP_031422690.1	lysine-specific demethylase 5B-B-like isoform X2	Clupea harengus	91.589	0	818
ICPT01102486	XP_012683030.1	LIM domain-binding protein 1 isoform X1	Clupea harengus	99.757	0	866
ICPT01102492	XP_012684399.2	zinc finger protein 687b-like	Clupea harengus	90.367	1.04e-124	385
ICPT01102499	XP_012688325.1	acidic leucine-rich nuclear phosphoprotein 32 family member E isoform X2	Clupea harengus	94.672	1.96e-122	349
ICPT01102507	XP_031437848.1	protein Mpv17	Clupea harengus	92.09	4.24e-122	342
ICPT01102526	XP_031440788.1	heavy metal-binding protein HIP-like	Clupea harengus	27.225	5.15e-10	58.9
ICPT01102527	XP_031417947.1	bromodomain-containing protein 4-like	Clupea harengus	78.788	1.76e-79	257
ICPT01102528	XP_012688831.2	myosin light chain kinase, smooth muscle-like	Clupea harengus	63.158	3.2e-34	125
ICPT01102530	XP_012684624.1	C-type natriuretic peptide 1-like	Clupea harengus	95.522	6.01e-90	257
ICPT01102537	XP_031422009.1	protein UXT	Clupea harengus	91.613	7.97e-101	286
ICPT01102552	XP_012679539.1	sigma intracellular receptor 2	Clupea harengus	93.452	3.99e-115	325
ICPT01102556	XP_031436915.1	zinc finger protein DPF3 isoform X5	Clupea harengus	88.35	4.64e-57	179
ICPT01102573	XP_012679599.2	cyclic nucleotide-binding domain-containing protein 1	Clupea harengus	77.477	0	696
ICPT01102576	XP_012679599.2	cyclic nucleotide-binding domain-containing protein 1	Clupea harengus	70.901	0	605
ICPT01102578	XP_012680604.1	adenosine receptor A1-like	Clupea harengus	93.919	2.03e-92	271
ICPT01102579	XP_012680604.1	adenosine receptor A1-like	Clupea harengus	93.86	2.41e-66	206
ICPT01102583	XP_031416592.1	zinc finger protein 574-like	Clupea harengus	63.855	3.51e-25	100
ICPT01102585	XP_031416592.1	zinc finger protein 574-like	Clupea harengus	41.228	1.27e-09	55.1
ICPT01102596	XP_031419869.1	diacylglycerol kinase epsilon	Clupea harengus	90.602	0	512
ICPT01102601	XP_012682714.1	regulator of G-protein signaling 9-like	Clupea harengus	84.277	0	864
ICPT01102609	XP_031429253.1	XIAP-associated factor 1	Clupea harengus	74.118	3.16e-124	354
ICPT01102610	XP_031429253.1	XIAP-associated factor 1	Clupea harengus	75	3.96e-119	342
ICPT01102613	XP_031432964.1	sodium/hydrogen exchanger 1 isoform X1	Clupea harengus	74.016	1.18e-46	160
ICPT01102616	XP_031421530.1	neurotensin receptor type 1	Clupea harengus	90.796	0	765
ICPT01102619	XP_031422835.1	uncharacterized protein LOC116220369	Clupea harengus	67.677	1.55e-45	157
ICPT01102620	XP_031417946.1	tumor necrosis factor ligand superfamily member 14-like	Clupea harengus	54.839	1.77e-53	176
ICPT01102626	XP_012693403.2	SR-related and CTD-associated factor 4 isoform X1	Clupea harengus	83.616	3.89e-174	518
ICPT01102627	XP_012693403.2	SR-related and CTD-associated factor 4 isoform X1	Clupea harengus	83.616	4.34e-171	518
ICPT01102628	XP_031420925.1	MAGUK p55 subfamily member 2-like isoform X2	Clupea harengus	89.644	0	586
ICPT01102631	XP_031438598.1	LOW QUALITY PROTEIN: GRIP and coiled-coil domain-containing protein 1	Clupea harengus	83.333	1.78e-68	221
ICPT01102635	XP_012674409.1	protein LSM14 homolog A isoform X2	Clupea harengus	91.499	0	643
ICPT01102636	XP_031436604.1	guanylate-binding protein 1-like	Clupea harengus	82.759	3.17e-82	256
ICPT01102639	XP_012697662.1	pre-mRNA-splicing factor 38A	Clupea harengus	98.722	0	623
ICPT01102641	XP_031432473.1	dehydrodolichyl diphosphate synthase complex subunit DHDDS	Clupea harengus	92.836	0	653
ICPT01102653	XP_012694202.1	E3 ubiquitin-protein ligase ZNRF2 isoform X2	Clupea harengus	95.045	3.89e-139	389
ICPT01102654	XP_031441265.1	phospholipid-transporting ATPase ABCA1-like isoform X3	Clupea harengus	78.261	0	816
ICPT01102665	XP_031420748.1	RING finger and SPRY domain-containing protein 1	Clupea harengus	98.621	0	1189
ICPT01102666	XP_031417398.1	histone acetyltransferase p300-like	Clupea harengus	90.087	0	678
ICPT01102668	XP_031417398.1	histone acetyltransferase p300-like	Clupea harengus	91.667	1.11e-150	465
ICPT01102672	XP_012678150.1	probable vesicular acetylcholine transporter-A	Clupea harengus	91.845	0	967
ICPT01102676	XP_031436403.1	uncharacterized protein LOC105901965	Clupea harengus	40.261	0	651
ICPT01102678	XP_012672149.1	monoacylglycerol lipase ABHD6	Clupea harengus	84.106	1.37e-91	270
ICPT01102680	XP_012672149.1	monoacylglycerol lipase ABHD6	Clupea harengus	92.035	0	665
ICPT01102697	XP_012692451.2	methylglutaconyl-CoA hydratase, mitochondrial	Clupea harengus	90.462	0	606
ICPT01102700	XP_031436908.1	intersectin-1-like	Clupea harengus	90.85	0	559
ICPT01102704	XP_031428867.1	conserved oligomeric Golgi complex subunit 6	Clupea harengus	92.553	9.68e-55	181
ICPT01102705	XP_031428867.1	conserved oligomeric Golgi complex subunit 6	Clupea harengus	95.699	0	1299
ICPT01102714	XP_012687831.1	39S ribosomal protein L23, mitochondrial-like	Clupea harengus	92.157	2.42e-105	298
ICPT01102715	XP_031433857.1	sacsin-like	Clupea harengus	86.139	0	902
ICPT01102718	XP_012680311.2	bridging integrator 2-like	Clupea harengus	68.932	4.89e-42	147
ICPT01102723	XP_031428897.1	FH2 domain-containing protein 1-like	Clupea harengus	84.27	0	725
ICPT01102725	XP_012671632.1	peptidase inhibitor 15-A	Clupea harengus	94.472	2.62e-142	397
ICPT01102727	XP_012671632.1	peptidase inhibitor 15-A	Clupea harengus	91.398	6.57e-57	177
ICPT01102726	XP_031425372.1	cysteine-rich secretory protein LCCL domain-containing 2	Clupea harengus	87.452	0	928
ICPT01102728	XP_031425372.1	cysteine-rich secretory protein LCCL domain-containing 2	Clupea harengus	68.367	1.03e-91	278
ICPT01102736	XP_012683735.2	CREB-regulated transcription coactivator 1 isoform X4	Clupea harengus	87.317	5.7e-113	336
ICPT01102737	XP_012683734.2	CREB-regulated transcription coactivator 1 isoform X3	Clupea harengus	86.25	9.99e-132	386
ICPT01102739	XP_031441000.1	rabphilin-3A-like	Clupea harengus	88.136	3.19e-108	323
ICPT01102750	XP_031420998.1	mixed lineage kinase domain-like protein isoform X1	Clupea harengus	85.216	0	864
ICPT01102754	XP_031428914.1	serine/threonine-protein kinase DCLK1-like isoform X3	Clupea harengus	92.162	0	761
ICPT01102756	XP_031428912.1	serine/threonine-protein kinase DCLK1-like isoform X2	Clupea harengus	92.308	0	1345
ICPT01102766	XP_012681624.1	forkhead box protein F2	Clupea harengus	97.911	0	777
ICPT01102768	XP_031434326.1	chromodomain-helicase-DNA-binding protein 1	Clupea harengus	98.969	0	603
ICPT01102773	XP_031443284.1	inhibitory synaptic factor 1	Clupea harengus	80.488	1.88e-58	187
ICPT01102777	XP_012677085.1	sodium/bile acid cotransporter 4	Clupea harengus	88.61	0	752
ICPT01102780	XP_031419697.1	uncharacterized protein C12orf29 homolog	Clupea harengus	77.508	0	526
ICPT01102803	XP_012690661.1	tumor suppressor candidate 3 isoform X1	Clupea harengus	98.81	0	692
ICPT01102808	XP_012671052.1	cold-inducible RNA-binding protein B-like isoform X2	Clupea harengus	85.024	1.89e-62	193
ICPT01102810	XP_012695196.1	dnaJ homolog subfamily B member 1-like isoform X1	Clupea harengus	87.324	0	610
ICPT01102813	XP_031426830.1	LOW QUALITY PROTEIN: ATP-binding cassette sub-family A member 2	Clupea harengus	87.562	3.73e-107	338
ICPT01102814	XP_031437571.1	FGFR1 oncogene partner isoform X2	Clupea harengus	82.655	0	714
ICPT01102817	XP_031423121.1	inositol 1,4,5-trisphosphate receptor type 1-like	Clupea harengus	94.273	6.37e-147	453
ICPT01102818	XP_012675765.1	sia-alpha-2,3-Gal-beta-1,4-GlcNAc-R:alpha 2,8-sialyltransferase	Clupea harengus	97.333	0	764
ICPT01102827	XP_031441003.1	uncharacterized protein LOC116224665 isoform X2	Clupea harengus	61.29	1.64e-17	72.4
ICPT01102828	XP_031441002.1	uncharacterized protein LOC116224665 isoform X1	Clupea harengus	64.748	2.25e-55	176
ICPT01102830	XP_031441002.1	uncharacterized protein LOC116224665 isoform X1	Clupea harengus	53.368	1.66e-41	141
ICPT01102832	XP_031441002.1	uncharacterized protein LOC116224665 isoform X1	Clupea harengus	57.273	3.26e-24	93.6
ICPT01102833	XP_031441002.1	uncharacterized protein LOC116224665 isoform X1	Clupea harengus	51.974	8.84e-28	103
ICPT01102841	XP_012677671.2	bcl2-associated agonist of cell death-like	Clupea harengus	59.603	9.07e-40	132
ICPT01102846	XP_012685050.1	forkhead box protein H1-like	Clupea harengus	78.716	4e-161	451
ICPT01102849	XP_031419918.1	putative GPI-anchored protein pfl2	Clupea harengus	66.931	5.43e-169	479
ICPT01102854	XP_012672980.1	annexin A13 isoform X1	Clupea harengus	87.018	0	509
ICPT01102858	XP_031420767.1	zinc finger protein 423 isoform X1	Clupea harengus	76.623	6.36e-64	211
ICPT01102878	XP_012682149.1	CMP-N-acetylneuraminate-beta-galactosamide-alpha-2,3-sialyltransferase 4 isoform X2	Clupea harengus	86.982	0	621
ICPT01102880	XP_031427201.1	ribosomal protein S6 kinase alpha-3-like	Clupea harengus	87.692	1.32e-120	359
ICPT01102885	XP_012693805.1	protein YIF1B isoform X2	Clupea harengus	95.681	0	592
ICPT01102890	XP_031441384.1	insulin receptor substrate 1-B-like	Clupea harengus	81.203	1.87e-54	184
ICPT01102891	XP_031441384.1	insulin receptor substrate 1-B-like	Clupea harengus	61.194	4.72e-42	148
ICPT01102905	XP_031441155.1	uncharacterized protein LOC105907132 isoform X1	Clupea harengus	56.27	8.5e-94	292
ICPT01102907	XP_012696307.2	pre-mRNA-processing factor 39-like	Clupea harengus	84.055	0	698
ICPT01102908	XP_012691883.2	cordon-bleu protein-like 1 isoform X2	Clupea harengus	73.41	5.76e-66	221
ICPT01102930	XP_012694003.1	peptidyl-prolyl cis-trans isomerase F, mitochondrial	Clupea harengus	92.063	1.59e-128	360
ICPT01102935	XP_012688691.1	lysozyme C-like	Clupea harengus	72.727	2.52e-77	228
ICPT01102938	XP_012684232.2	CCAAT/enhancer-binding protein gamma	Clupea harengus	94.245	1.2e-88	258
ICPT01102943	XP_012689954.2	heat shock cognate 71 kDa protein-like	Clupea harengus	95.812	0	1183
ICPT01102945	XP_031417368.1	zinc finger MIZ domain-containing protein 1-like	Clupea harengus	83.553	3.19e-149	444
ICPT01102947	XP_031417368.1	zinc finger MIZ domain-containing protein 1-like	Clupea harengus	88.764	4.47e-141	421
ICPT01102949	XP_012690718.1	gamma-soluble NSF attachment protein-like	Clupea harengus	87.781	0	547
ICPT01102951	XP_031431189.1	FYVE and coiled-coil domain-containing protein 1-like	Clupea harengus	89.404	0	542
ICPT01102963	XP_031443071.1	protocadherin beta-16-like isoform X8	Clupea harengus	92.547	2.47e-102	315
ICPT01102965	XP_031415755.1	protein FAM151A	Clupea harengus	79.374	0	871
ICPT01102976	XP_031427632.1	protein YIPF5	Clupea harengus	93.385	1.6e-171	474
ICPT01102977	XP_012692482.1	phosphatidylinositol 4-kinase type 2-beta	Clupea harengus	95.229	0	999
ICPT01102979	XP_031416663.1	Na(+)/H(+) exchange regulatory cofactor NHE-RF2-like	Clupea harengus	91.818	9.17e-72	212
ICPT01102988	XP_031429349.1	uncharacterized protein LOC116217890 isoform X1	Clupea harengus	63.739	5.21e-174	494
ICPT01102993	XP_012690568.1	anthrax toxin receptor 2	Clupea harengus	88.15	0	788
ICPT01102994	XP_031431755.1	protein FAM8A1	Clupea harengus	65.608	1.24e-54	179
ICPT01102995	XP_012680808.2	histidine-rich glycoprotein-like	Clupea harengus	81.75	0	589
ICPT01103017	XP_031428259.1	nuclear receptor-interacting protein 1-like	Clupea harengus	66.667	4.49e-68	224
ICPT01103018	XP_031428259.1	nuclear receptor-interacting protein 1-like	Clupea harengus	54.124	6.92e-43	153
ICPT01103019	XP_031428259.1	nuclear receptor-interacting protein 1-like	Clupea harengus	72.059	8.67e-25	97.8
ICPT01103022	XP_012680941.2	septin-5 isoform X1	Clupea harengus	98.498	0	684
ICPT01103023	XP_031429971.1	TPA-induced transmembrane protein	Clupea harengus	62.617	3.74e-40	133
ICPT01103024	XP_031429971.1	TPA-induced transmembrane protein	Clupea harengus	46.154	1.97e-62	196
ICPT01103027	XP_012692226.1	membrane-associated progesterone receptor component 2	Clupea harengus	95.025	7.62e-142	394
ICPT01103032	XP_012672834.2	phytanoyl-CoA hydroxylase-interacting protein-like isoform X1	Clupea harengus	92.573	0	716
ICPT01103033	XP_012672834.2	phytanoyl-CoA hydroxylase-interacting protein-like isoform X1	Clupea harengus	92.151	0	654
ICPT01103035	XP_031419585.1	zinc finger protein 665-like	Clupea harengus	64.912	1.56e-101	301
ICPT01103047	XP_031419585.1	zinc finger protein 665-like	Clupea harengus	66	2.49e-90	271
ICPT01103036	XP_031419550.1	gastrula zinc finger protein XlCGF57.1-like	Clupea harengus	60.656	2.13e-40	142
ICPT01103039	XP_031419585.1	zinc finger protein 665-like	Clupea harengus	59.494	1.74e-29	110
ICPT01103046	XP_031419555.1	gastrula zinc finger protein XlCGF57.1-like	Clupea harengus	60.938	7.21e-42	146
ICPT01103037	XP_031419561.1	zinc finger protein 708-like	Clupea harengus	65.244	9.93e-67	214
ICPT01103038	XP_031419585.1	zinc finger protein 665-like	Clupea harengus	47.024	3.45e-36	129
ICPT01103040	XP_031419556.1	zinc finger protein 708-like	Clupea harengus	54.615	8.89e-33	122
ICPT01103042	XP_031419556.1	zinc finger protein 708-like	Clupea harengus	56.173	7.64e-47	161
ICPT01103041	XP_031419585.1	zinc finger protein 665-like	Clupea harengus	46.061	2.53e-41	144
ICPT01103061	XP_031414420.1	aryl hydrocarbon receptor-like	Clupea harengus	57.692	1.96e-40	146
ICPT01103064	XP_012686460.2	targeting protein for Xklp2 isoform X1	Clupea harengus	77.534	0	1051
ICPT01103075	XP_031427484.1	NADPH--cytochrome P450 reductase isoform X2	Clupea harengus	84.804	8.12e-125	367
ICPT01103076	XP_031427484.1	NADPH--cytochrome P450 reductase isoform X2	Clupea harengus	89.855	3.53e-86	264
ICPT01103077	XP_031427484.1	NADPH--cytochrome P450 reductase isoform X2	Clupea harengus	89.922	2.86e-175	498
ICPT01103078	XP_012683439.2	serine/threonine-protein kinase OSR1-like isoform X1	Clupea harengus	89.403	0	926
ICPT01103081	XP_031443098.1	protocadherin beta-16-like isoform X35	Clupea harengus	89.588	0	803
ICPT01103085	XP_031439181.1	proteasome activator complex subunit 4B isoform X1	Clupea harengus	94.382	4.56e-113	353
ICPT01103089	XP_012679237.2	methionine-R-sulfoxide reductase B3 isoform X2	Clupea harengus	89.506	1.13e-110	314
ICPT01103090	XP_031439169.1	methionine-R-sulfoxide reductase B3 isoform X1	Clupea harengus	88	2.27e-114	324
ICPT01103091	XP_012686966.1	stromal membrane-associated protein 2 isoform X2	Clupea harengus	80.46	3.28e-33	122
ICPT01103094	XP_012693811.2	mRNA decay activator protein ZFP36L1-like	Clupea harengus	86.364	0	610
ICPT01103095	XP_031432126.1	triple functional domain protein-like isoform X3	Clupea harengus	92.523	6.34e-133	411
ICPT01103110	XP_031439673.1	signal recognition particle receptor subunit beta	Clupea harengus	85.075	1.63e-162	454
ICPT01103120	XP_031436799.1	putative Polycomb group protein ASXL2	Clupea harengus	65.663	3.33e-54	185
ICPT01103129	XP_012682052.1	potassium channel subfamily K member 5-like	Clupea harengus	89.342	0	595
ICPT01103133	XP_012684385.1	metaxin-1-like	Clupea harengus	91.475	0	584
ICPT01103140	XP_012670843.1	GPI-anchor transamidase	Clupea harengus	94.402	0	761
ICPT01103142	XP_031437943.1	connector enhancer of kinase suppressor of ras 3	Clupea harengus	79.085	1.56e-71	231
ICPT01103150	XP_031430054.1	uncharacterized protein LOC116222018	Clupea harengus	62.899	0	1024
ICPT01103161	XP_031439624.1	nephrocystin-3	Clupea harengus	88.511	0	1680
ICPT01103162	XP_031439624.1	nephrocystin-3	Clupea harengus	90.493	0	1580
ICPT01103167	XP_031430861.1	phosphoglucomutase-1	Clupea harengus	92.157	0	1069
ICPT01103168	XP_012687120.2	neuronal acetylcholine receptor subunit alpha-3-like	Clupea harengus	98.824	6.88e-120	348
ICPT01103173	XP_012687120.2	neuronal acetylcholine receptor subunit alpha-3-like	Clupea harengus	100	5.95e-72	223
ICPT01103175	XP_031431105.1	enoyl-CoA hydratase domain-containing protein 2, mitochondrial isoform X2	Clupea harengus	85	3.08e-98	286
ICPT01103179	XP_031439578.1	ras-responsive element-binding protein 1-like	Clupea harengus	63.596	1.11e-64	219
ICPT01103198	XP_031425639.1	rhotekin-2-like	Clupea harengus	68.456	1.43e-123	360
ICPT01103208	XP_012694004.1	intraflagellar transport protein 52 homolog	Clupea harengus	95.402	0	871
ICPT01103209	XP_012683803.1	E3 ubiquitin-protein ligase MARCH2	Clupea harengus	98.805	0	514
ICPT01103210	XP_012686404.2	homeobox protein SIX5-like	Clupea harengus	88.218	0	1629
ICPT01103234	XP_031425666.1	PH and SEC7 domain-containing protein 2	Clupea harengus	71.831	1.99e-21	88.6
ICPT01103244	XP_031421870.1	DENN domain-containing protein 2D isoform X1	Clupea harengus	81.967	0	903
ICPT01103248	XP_012677249.2	SLAIN motif-containing protein 2 isoform X1	Clupea harengus	90.173	5.15e-86	265
ICPT01103250	XP_031417089.1	rho-related BTB domain-containing protein 1 isoform X2	Clupea harengus	85.294	4.05e-141	410
ICPT01103259	XP_031441573.1	nuclear inhibitor of protein phosphatase 1-like isoform X5	Clupea harengus	87.719	2.06e-94	274
ICPT01103260	XP_031441573.1	nuclear inhibitor of protein phosphatase 1-like isoform X5	Clupea harengus	82.4	1.85e-66	202
ICPT01103264	XP_031415917.1	integrator complex subunit 12	Clupea harengus	91.436	0	594
ICPT01103270	XP_031424401.1	metabotropic glutamate receptor 7-like isoform X1	Clupea harengus	95.71	0	1834
ICPT01103276	XP_031430392.1	cytoplasmic FMR1-interacting protein 1	Clupea harengus	95.522	4.35e-134	406
ICPT01103281	XP_031417623.1	integral membrane protein GPR137B-like	Clupea harengus	78.788	1.08e-60	194
ICPT01103282	XP_031424447.1	uncharacterized protein LOC105893513	Clupea harengus	87.805	1.94e-123	350
ICPT01103286	XP_012688794.1	proteasome subunit beta type-4	Clupea harengus	95.736	0	519
ICPT01103287	XP_031438130.1	sestrin-1 isoform X1	Clupea harengus	93.542	0	1056
ICPT01103288	XP_012687513.1	sestrin-1 isoform X2	Clupea harengus	95.082	0	971
ICPT01103290	XP_012672162.2	splicing factor, suppressor of white-apricot homolog	Clupea harengus	82.927	4.83e-57	194
ICPT01103295	XP_031419274.1	NACHT, LRR and PYD domains-containing protein 3-like	Clupea harengus	65.041	1.37e-46	160
ICPT01103300	XP_031420528.1	neuropilin and tolloid-like protein 2	Clupea harengus	87.805	5.46e-134	388
ICPT01103304	XP_031442446.1	collagen alpha-1(XXVIII) chain	Clupea harengus	75.824	3.66e-129	395
ICPT01103322	XP_031441864.1	nuclear pore complex protein Nup98-Nup96 isoform X1	Clupea harengus	85.762	0	3006
ICPT01103324	XP_031413847.1	neuroligin-3-like isoform X1	Clupea harengus	90.253	8.5e-180	520
ICPT01103325	XP_031413848.1	neuroligin-3-like isoform X2	Clupea harengus	90.667	2.32e-41	144
ICPT01103326	XP_031413848.1	neuroligin-3-like isoform X2	Clupea harengus	88.655	4.85e-148	435
ICPT01103328	XP_031433830.1	serine/threonine-protein kinase PLK2-like	Clupea harengus	84.778	0	745
ICPT01103337	XP_031433857.1	sacsin-like	Clupea harengus	76.562	0	908
ICPT01103338	XP_031433900.1	sacsin-like	Clupea harengus	73.874	3.57e-48	164
ICPT01103364	XP_031415731.1	N-acyl-aromatic-L-amino acid amidohydrolase (carboxylate-forming) B-like isoform X2	Clupea harengus	86.218	0	585
ICPT01103373	XP_031421024.1	brevican core protein-like	Clupea harengus	57.882	1.49e-150	434
ICPT01103375	XP_012671717.1	thioredoxin domain-containing protein 5 isoform X1	Clupea harengus	90.663	0	707
ICPT01103378	XP_012676411.2	glutathione peroxidase 1-like	Clupea harengus	85.106	1.26e-89	259
ICPT01103382	XP_031417826.1	GTPase IMAP family member 7-like	Clupea harengus	78.109	6.85e-116	339
ICPT01103384	XP_031441178.1	GRB10-interacting GYF protein 1 isoform X4	Clupea harengus	86.441	1.88e-25	99.8
ICPT01103385	XP_031414529.1	regucalcin-like	Clupea harengus	88.629	0	564
ICPT01103397	XP_031431437.1	anosmin-1-like	Clupea harengus	91.019	0	1102
ICPT01103405	XP_031417775.1	endothelial cell-selective adhesion molecule-like	Clupea harengus	35.333	4.21e-23	90.5
ICPT01103408	XP_012676109.1	PI-PLC X domain-containing protein 3	Clupea harengus	95.342	0	644
ICPT01103410	XP_012686884.1	serine incorporator 2-like	Clupea harengus	52.665	8.65e-173	494
ICPT01103412	XP_031421664.1	LOW QUALITY PROTEIN: receptor tyrosine-protein kinase erbB-3-like	Clupea harengus	72.147	0	707
ICPT01103422	XP_031421328.1	LOW QUALITY PROTEIN: serine/threonine-protein kinase WNK2-like	Clupea harengus	85.874	1.92e-82	272
ICPT01103424	XP_031421328.1	LOW QUALITY PROTEIN: serine/threonine-protein kinase WNK2-like	Clupea harengus	86.957	0	899
ICPT01103425	XP_031421328.1	LOW QUALITY PROTEIN: serine/threonine-protein kinase WNK2-like	Clupea harengus	80.145	0	771
ICPT01103428	XP_031421328.1	LOW QUALITY PROTEIN: serine/threonine-protein kinase WNK2-like	Clupea harengus	83.122	1.29e-97	317
ICPT01103429	XP_031436233.1	leucine-rich repeat and fibronectin type-III domain-containing protein 5	Clupea harengus	94.891	2.01e-86	269
ICPT01103435	XP_012682186.1	alpha-N-acetylgalactosaminidase-like isoform X2	Clupea harengus	90.441	1.38e-88	265
ICPT01103439	XP_031417439.1	proline-rich protein 12-like	Clupea harengus	70.732	3.3e-30	114
ICPT01103457	XP_031422940.1	phosphoethanolamine/phosphocholine phosphatase	Clupea harengus	90.625	8.11e-174	481
ICPT01103466	XP_031421732.1	tyrosine-protein phosphatase non-receptor type 18	Clupea harengus	76.415	0	841
ICPT01103469	XP_012677144.2	2-iminobutanoate/2-iminopropanoate deaminase	Clupea harengus	92.593	2.58e-89	256
ICPT01103470	XP_012691607.1	UPF0690 protein C1orf52 homolog	Clupea harengus	93.636	6.3e-137	383
ICPT01103488	XP_031440464.1	growth hormone receptor	Clupea harengus	73.643	0	535
ICPT01103497	XP_031416469.1	transcription factor COE3 isoform X6	Clupea harengus	98.649	0	1207
ICPT01103503	XP_012689963.1	src-like-adapter 2	Clupea harengus	78.598	2.56e-149	418
ICPT01103505	XP_031437102.1	polymeric immunoglobulin receptor-like	Clupea harengus	42.174	2.41e-46	155
ICPT01103510	XP_031437712.1	meprin A subunit alpha-like	Clupea harengus	84.193	0	1094
ICPT01103517	XP_031423768.1	forkhead box protein J3-like isoform X1	Clupea harengus	88.038	2.78e-114	340
ICPT01103519	XP_031421449.1	forkhead box protein J3-like	Clupea harengus	70.779	2.16e-129	386
ICPT01103524	XP_031440919.1	neurexin-2 isoform X11	Clupea harengus	95.633	2.69e-154	464
ICPT01103526	XP_031433075.1	protein Shroom3 isoform X3	Clupea harengus	81.041	1.91e-132	412
ICPT01103527	XP_031419708.1	LOW QUALITY PROTEIN: ADP-dependent glucokinase	Clupea harengus	86.735	2.33e-56	182
ICPT01103528	XP_031419708.1	LOW QUALITY PROTEIN: ADP-dependent glucokinase	Clupea harengus	84.6	0	846
ICPT01103529	XP_031419708.1	LOW QUALITY PROTEIN: ADP-dependent glucokinase	Clupea harengus	84.916	1e-104	311
ICPT01103531	XP_012677051.2	lissencephaly-1 homolog	Clupea harengus	87.143	8.7e-109	326
ICPT01103532	XP_012677051.2	lissencephaly-1 homolog	Clupea harengus	87.828	0	918
ICPT01103533	XP_012677051.2	lissencephaly-1 homolog	Clupea harengus	86.29	5.3e-49	165
ICPT01103540	XP_031419731.1	neutrophil cytosol factor 4	Clupea harengus	86.932	4.89e-108	313
ICPT01103541	XP_031420288.1	myocyte-specific enhancer factor 2A isoform X7	Clupea harengus	94.118	0	707
ICPT01103544	XP_031441325.1	uncharacterized protein KIAA0825 homolog	Clupea harengus	81.319	2.9e-97	308
ICPT01103545	XP_031438578.1	sodium- and chloride-dependent GABA transporter 2-like	Clupea harengus	86.364	4.17e-66	211
ICPT01103546	XP_031438578.1	sodium- and chloride-dependent GABA transporter 2-like	Clupea harengus	89.175	0	690
ICPT01103547	XP_031440660.1	regulator of G-protein signaling 12-like	Clupea harengus	81.873	0	554
ICPT01103549	XP_031440660.1	regulator of G-protein signaling 12-like	Clupea harengus	77.16	6.27e-148	452
ICPT01103556	XP_031440482.1	chromodomain-helicase-DNA-binding protein 3 isoform X3	Clupea harengus	96.604	3.32e-180	545
ICPT01103557	XP_031423213.1	chromodomain-helicase-DNA-binding protein 5 isoform X5	Clupea harengus	97.608	0	859
ICPT01103566	XP_031433811.1	bromodomain-containing protein 3 isoform X8	Clupea harengus	79.399	9.98e-95	291
ICPT01103578	XP_031431632.1	bromodomain-containing protein 4-like isoform X2	Clupea harengus	90.789	2.68e-27	105
ICPT01103581	XP_031441389.1	endothelin receptor type B-like	Clupea harengus	87.53	0	686
ICPT01103583	XP_012679405.1	mitochondrial transcription rescue factor 1 isoform X2	Clupea harengus	86.161	2.37e-131	369
ICPT01103588	XP_031438552.1	importin-8 isoform X2	Clupea harengus	94.518	0	835
ICPT01103591	XP_031432144.1	retinoic acid receptor RXR-beta-A-like	Clupea harengus	96.698	1.47e-148	421
ICPT01103593	XP_031432144.1	retinoic acid receptor RXR-beta-A-like	Clupea harengus	97.424	0	861
ICPT01103592	XP_012690843.1	retinoic acid receptor RXR-gamma-B-like isoform X2	Clupea harengus	82.4	5.96e-142	407
ICPT01103599	XP_031434458.1	E3 ubiquitin-protein ligase TRIM11-like	Clupea harengus	75.529	0	639
ICPT01103611	XP_012692388.1	deoxycytidylate deaminase	Clupea harengus	88.06	1.6e-130	365
ICPT01103617	XP_031423951.1	histone H1x	Clupea harengus	83.465	1.71e-54	174
ICPT01103619	XP_031433936.1	LOW QUALITY PROTEIN: ankyrin-1-like	Clupea harengus	93.316	0	718
ICPT01103623	XP_031433936.1	LOW QUALITY PROTEIN: ankyrin-1-like	Clupea harengus	90.558	1.64e-125	394
ICPT01103624	XP_031431973.1	atrophin-1-like	Clupea harengus	84.211	5.59e-95	306
ICPT01103627	XP_031418066.1	growth factor receptor-bound protein 2-like	Clupea harengus	77.509	3.24e-156	437
ICPT01103638	XP_012681552.1	transmembrane protein 82 isoform X2	Clupea harengus	81.525	0	547
ICPT01103641	XP_012695154.1	protein SCO1 homolog, mitochondrial	Clupea harengus	85.761	0	524
ICPT01103649	XP_031419546.1	zinc finger protein 436-like isoform X3	Clupea harengus	42.143	4.57e-17	75.9
ICPT01103650	XP_031419546.1	zinc finger protein 436-like isoform X3	Clupea harengus	41.406	1.45e-13	66.2
ICPT01103659	XP_031419078.1	tenascin-N	Clupea harengus	88.986	0	663
ICPT01103663	XP_031416585.1	rho GTPase-activating protein 23-like	Clupea harengus	71.429	2.29e-20	87.8
ICPT01103664	XP_012695349.1	uncharacterized protein C18orf25 homolog isoform X2	Clupea harengus	86.087	0	526
ICPT01103665	XP_012695347.1	uncharacterized protein C18orf25 homolog isoform X3	Clupea harengus	87.261	2.48e-172	480
ICPT01103666	XP_031433545.1	uncharacterized protein C18orf25 homolog isoform X1	Clupea harengus	83.65	1.09e-123	357
ICPT01103674	XP_012675658.2	patched domain-containing protein 1	Clupea harengus	93.048	3.51e-121	365
ICPT01103678	XP_012672509.1	egl nine homolog 1	Clupea harengus	78.386	0	552
ICPT01103679	XP_012672509.1	egl nine homolog 1	Clupea harengus	69.058	4.15e-100	294
ICPT01103687	XP_012694940.1	calcium-binding mitochondrial carrier protein SCaMC-1	Clupea harengus	89.84	4.91e-121	351
ICPT01103688	XP_031421350.1	myosin-11 isoform X3	Clupea harengus	91.011	1.47e-144	446
ICPT01103690	XP_012695271.1	uncharacterized protein LOC105911042	Clupea harengus	32.479	2.86e-10	57.4
ICPT01103696	XP_012691794.1	ceramide synthase 6	Clupea harengus	89.796	3.13e-116	338
ICPT01103697	XP_012691794.1	ceramide synthase 6	Clupea harengus	94.811	1.36e-147	420
ICPT01103698	XP_012691794.1	ceramide synthase 6	Clupea harengus	94.444	0	754
ICPT01103699	XP_031416176.1	protein strawberry notch homolog 2	Clupea harengus	74.118	5.77e-24	97.1
ICPT01103700	XP_012688717.1	sperm-associated antigen 6	Clupea harengus	95.652	0	993
ICPT01103702	XP_031430823.1	phosphatidylinositol 3-kinase regulatory subunit gamma isoform X2	Clupea harengus	45.662	1.55e-118	352
ICPT01103710	XP_031418522.1	NACHT, LRR and PYD domains-containing protein 3-like isoform X7	Clupea harengus	42.784	9.9e-138	431
ICPT01103733	XP_031440184.1	armadillo repeat-containing protein 4	Clupea harengus	92.105	0	1964
ICPT01103738	XP_012689166.1	ras-related protein M-Ras	Clupea harengus	97.849	1.24e-64	195
ICPT01103739	XP_012689166.1	ras-related protein M-Ras	Clupea harengus	99.038	2.23e-155	429
ICPT01103742	XP_012684031.2	C-X-C motif chemokine 11-6	Clupea harengus	47.674	1.15e-23	88.6
ICPT01103749	XP_012691645.1	transmembrane protein 120A-like	Clupea harengus	87.316	0	591
ICPT01103756	XP_031423375.1	calcium-dependent secretion activator 1 isoform X21	Clupea harengus	95.897	1.36e-103	324
ICPT01103760	XP_031426422.1	uncharacterized protein LOC105901110	Clupea harengus	59.444	3.04e-46	161
ICPT01103761	XP_012697125.2	homeobox protein Hox-C1a-like	Clupea harengus	78.105	1.14e-175	489
ICPT01103763	XP_012673415.2	nuclear factor 7, brain-like	Clupea harengus	81.29	0	784
ICPT01103777	XP_012697181.2	nuclear receptor subfamily 1 group D member 1-like	Clupea harengus	85.596	0	635
ICPT01103785	XP_031416771.1	gamma-aminobutyric acid receptor subunit pi	Clupea harengus	96.825	1.95e-179	501
ICPT01103787	XP_012693196.1	stanniocalcin-2-like	Clupea harengus	86.207	0	501
ICPT01103788	XP_012693196.1	stanniocalcin-2-like	Clupea harengus	89	5.33e-59	183
ICPT01103793	XP_031432988.1	electrogenic sodium bicarbonate cotransporter 1-like isoform X4	Clupea harengus	94.841	5.68e-154	456
ICPT01103795	XP_012677335.1	BTB/POZ domain-containing protein 2	Clupea harengus	99.291	8.53e-100	298
ICPT01103798	XP_012682404.2	agouti-related protein isoform X2	Clupea harengus	68	2.71e-41	134
ICPT01103799	XP_031424553.1	agouti-related protein isoform X1	Clupea harengus	84.507	1.69e-88	254
ICPT01103807	XP_031419890.1	T-cell acute lymphocytic leukemia protein 1 homolog	Clupea harengus	58.491	3.66e-23	93.6
ICPT01103813	XP_031429897.1	NACHT, LRR and PYD domains-containing protein 3-like	Clupea harengus	69.369	7.24e-44	146
ICPT01103815	XP_031429897.1	NACHT, LRR and PYD domains-containing protein 3-like	Clupea harengus	73.529	1.01e-45	151
ICPT01103816	XP_031428794.1	protein NLRC3-like	Clupea harengus	72.024	4.55e-68	220
ICPT01103819	XP_031419505.1	protein NLRC3-like isoform X1	Clupea harengus	65.6	5.64e-47	162
ICPT01103823	XP_031416571.1	NACHT, LRR and PYD domains-containing protein 14-like	Clupea harengus	76.531	1.2e-44	154
ICPT01103836	XP_031421820.1	rho-related GTP-binding protein RhoA-C	Clupea harengus	98.964	7.79e-143	396
ICPT01103837	XP_012685147.2	sodium channel subunit beta-2	Clupea harengus	86.957	5.53e-138	387
ICPT01103839	XP_012671801.1	transmembrane protein 141	Clupea harengus	80	6.79e-73	214
ICPT01103843	XP_031440685.1	myosin heavy chain, fast skeletal muscle-like isoform X2	Clupea harengus	81.221	2.01e-114	359
ICPT01103853	XP_012688587.2	mitogen-activated protein kinase 12-like	Clupea harengus	84.906	8.46e-53	170
ICPT01103854	XP_012688587.2	mitogen-activated protein kinase 12-like	Clupea harengus	87.821	6.07e-91	269
ICPT01103857	XP_031418600.1	supervillin-like	Clupea harengus	39.301	4.12e-14	69.7
ICPT01103859	XP_012680957.1	ubiquitin recognition factor in ER-associated degradation protein 1	Clupea harengus	96.429	0	624
ICPT01103864	XP_012681134.1	Golgi SNAP receptor complex member 2	Clupea harengus	92.891	6.4e-147	408
ICPT01103866	XP_031428118.1	RNA-binding protein Musashi homolog 2 isoform X5	Clupea harengus	86.885	2.28e-64	200
ICPT01103868	XP_012694102.1	oxidative stress-responsive serine-rich protein 1	Clupea harengus	86.322	0	534
ICPT01103876	XP_012671336.2	factor in the germline alpha	Clupea harengus	87.838	2.31e-139	390
ICPT01103877	XP_012671336.2	factor in the germline alpha	Clupea harengus	81.646	3.11e-87	256
ICPT01103881	XP_031425690.1	multiple epidermal growth factor-like domains protein 11	Clupea harengus	83.333	5.78e-22	93.2
ICPT01103884	XP_031436602.1	SERTA domain-containing protein 4 isoform X1	Clupea harengus	98.693	1.28e-107	311
ICPT01103886	XP_012684988.1	splicing factor U2AF 65 kDa subunit isoform X3	Clupea harengus	98.947	0	978
ICPT01103889	XP_031427686.1	roundabout homolog 1-like isoform X2	Clupea harengus	98.104	3.11e-141	432
ICPT01103895	XP_012669912.2	extracellular serine/threonine protein kinase FAM20C-like	Clupea harengus	96.096	0	677
ICPT01103900	XP_012685540.1	MOB kinase activator 3B	Clupea harengus	95.968	9.65e-90	259
ICPT01103901	XP_012683709.1	MOB kinase activator 3A	Clupea harengus	97.685	4.2e-164	451
ICPT01103903	XP_012675660.2	coatomer subunit delta	Clupea harengus	88.976	0	959
ICPT01103910	XP_031414899.1	carboxypeptidase O-like isoform X2	Clupea harengus	73.333	5.9e-59	186
ICPT01103914	XP_031415146.1	eukaryotic translation initiation factor 4 gamma 1-like isoform X4	Clupea harengus	80.097	4.4e-171	523
ICPT01103915	XP_031415147.1	eukaryotic translation initiation factor 4 gamma 1-like isoform X5	Clupea harengus	79.082	3.21e-155	479
ICPT01103916	XP_031415145.1	eukaryotic translation initiation factor 4 gamma 1-like isoform X3	Clupea harengus	80.653	2.71e-163	503
ICPT01103921	XP_031427684.1	amyloid-beta A4 precursor protein-binding family B member 1-like isoform X4	Clupea harengus	99.038	8.74e-68	217
ICPT01103923	XP_031422304.1	nucleolar protein 4-like isoform X1	Clupea harengus	91.537	0	1173
ICPT01103924	XP_031422305.1	nucleolar protein 4-like isoform X2	Clupea harengus	89.189	0	781
ICPT01103925	XP_012690400.2	nucleolar protein 4-like	Clupea harengus	82.759	0	695
ICPT01103929	XP_012690400.2	nucleolar protein 4-like	Clupea harengus	89.801	0	1241
ICPT01103935	XP_012687848.1	aspartate aminotransferase, mitochondrial-like	Clupea harengus	65.814	0	613
ICPT01103939	XP_031432460.1	zinc finger protein 516	Clupea harengus	73.571	0	579
ICPT01103942	XP_012692297.1	protein phosphatase 1 regulatory subunit 14B-like	Clupea harengus	94.915	2.98e-67	199
ICPT01103953	XP_031433073.1	protein Shroom3 isoform X1	Clupea harengus	87.941	0	567
ICPT01103958	XP_031431489.1	tuftelin-like	Clupea harengus	79.412	0	601
ICPT01103960	XP_031419991.1	metabotropic glutamate receptor 8-like	Clupea harengus	94.815	1.1e-79	247
ICPT01103962	XP_031428953.1	F-box only protein 46	Clupea harengus	80.795	1.95e-146	428
ICPT01103963	XP_031428953.1	F-box only protein 46	Clupea harengus	86.246	0	567
ICPT01103969	XP_012696099.1	cystatin-like	Clupea harengus	71.901	7.03e-59	181
ICPT01103983	XP_012680950.1	septin-2	Clupea harengus	94.262	0	705
ICPT01103985	XP_031416026.1	LOW QUALITY PROTEIN: obscurin	Clupea harengus	77.778	0	612
ICPT01103994	XP_012697795.2	M-phase phosphoprotein 8 isoform X3	Clupea harengus	86.239	1.54e-52	177
ICPT01103995	XP_012697794.2	M-phase phosphoprotein 8 isoform X2	Clupea harengus	85.938	1.21e-63	209
ICPT01103998	XP_031436793.1	monocarboxylate transporter 10-like	Clupea harengus	82.081	0	569
ICPT01104003	XP_031428373.1	uncharacterized protein LOC105891525 isoform X2	Clupea harengus	38.559	6.3e-41	150
ICPT01104009	XP_031438939.1	dedicator of cytokinesis protein 9-like isoform X4	Clupea harengus	97.351	3.4e-99	313
ICPT01104011	XP_031438942.1	dedicator of cytokinesis protein 9-like isoform X7	Clupea harengus	98.77	6.4e-168	510
ICPT01104014	XP_031423163.1	synaptonemal complex protein 3-like	Clupea harengus	79.602	8.9e-110	313
ICPT01104018	XP_012697139.1	insulin-like growth factor-binding protein 6	Clupea harengus	95.755	1.87e-148	412
ICPT01104019	XP_031442672.1	low-density lipoprotein receptor-related protein 3	Clupea harengus	75	8.57e-31	116
ICPT01104020	XP_031419632.1	snurportin-1	Clupea harengus	82.749	0	645
ICPT01104022	XP_012695571.2	protein KIBRA	Clupea harengus	95.2	2.94e-80	256
ICPT01104027	XP_031439914.1	repressor of RNA polymerase III transcription MAF1 homolog	Clupea harengus	96.735	1.97e-177	488
ICPT01104037	XP_012694576.2	inactive tyrosine-protein kinase PEAK1	Clupea harengus	89.919	1.08e-143	441
ICPT01104043	XP_031430767.1	transmembrane channel-like protein 6 isoform X2	Clupea harengus	80.404	0	1357
ICPT01104059	XP_012680621.1	tumor necrosis factor alpha-induced protein 3	Clupea harengus	94.382	0	878
ICPT01104064	XP_031431600.1	ras/Rap GTPase-activating protein SynGAP isoform X8	Clupea harengus	96.454	3.07e-90	285
ICPT01104074	XP_012693092.2	putative deoxyribonuclease TATDN1	Clupea harengus	91.9	0	608
ICPT01104077	XP_012675019.1	E3 ubiquitin-protein ligase RNF4-like isoform X1	Clupea harengus	84.916	6.68e-99	284
ICPT01104089	XP_031421004.1	putative ATP-dependent RNA helicase TDRD12	Clupea harengus	75.887	0	1894
ICPT01104098	XP_031437767.1	lymphokine-activated killer T-cell-originated protein kinase	Clupea harengus	89.053	0	610
ICPT01104104	XP_012677213.1	glutathione peroxidase 7 isoform X1	Clupea harengus	89.189	6.84e-124	347
ICPT01104105	XP_031430304.1	terminal uridylyltransferase 4 isoform X3	Clupea harengus	89	6.84e-52	176
ICPT01104107	XP_012681923.1	protein MAL2 isoform X1	Clupea harengus	88.506	3.1e-103	294
ICPT01104109	XP_012672604.2	probable assembly chaperone of rpl4 isoform X1	Clupea harengus	83.254	0	640
ICPT01104115	XP_031419944.1	integrin alpha-L-like	Clupea harengus	67.797	8.29e-13	63.5
ICPT01104129	XP_031432970.1	CUB and sushi domain-containing protein 3-like	Clupea harengus	96.522	0	1379
ICPT01104130	XP_031432970.1	CUB and sushi domain-containing protein 3-like	Clupea harengus	92.763	5.01e-94	299
ICPT01104131	XP_031432970.1	CUB and sushi domain-containing protein 3-like	Clupea harengus	95.597	0	642
ICPT01104132	XP_012694332.2	parvalbumin, thymic-like	Clupea harengus	81.579	6.32e-64	192
ICPT01104133	XP_012694332.2	parvalbumin, thymic-like	Clupea harengus	86.364	1.83e-36	120
ICPT01104134	XP_031427475.1	rho GTPase-activating protein 32-like isoform X4	Clupea harengus	61.29	2e-24	96.7
ICPT01104136	XP_012675896.2	endoplasmic reticulum resident protein 44	Clupea harengus	90.909	0	791
ICPT01104137	XP_012675187.1	probable phospholipid-transporting ATPase IH isoform X5	Clupea harengus	95.187	0	759
ICPT01104157	XP_031429927.1	secretogranin-2	Clupea harengus	46.903	1.28e-15	75.5
ICPT01104159	XP_031427685.1	roundabout homolog 1-like isoform X1	Clupea harengus	88.679	9.18e-60	197
ICPT01104165	XP_031423704.1	SLIT-ROBO Rho GTPase-activating protein 2 isoform X6	Clupea harengus	85.507	2.54e-73	237
ICPT01104167	XP_012689916.1	GTP-binding protein Rit1	Clupea harengus	97.63	4e-154	426
ICPT01104168	XP_031429236.1	transgelin-like isoform X1	Clupea harengus	86.408	9.65e-133	371
ICPT01104170	XP_012683884.1	transgelin-3-like	Clupea harengus	91.414	3.09e-137	382
ICPT01104182	XP_031432848.1	epithelial splicing regulatory protein 1 isoform X1	Clupea harengus	87.069	0	1207
ICPT01104189	XP_031439789.1	cadherin-7-like	Clupea harengus	93.77	0	1101
ICPT01104193	XP_031439742.1	DNA topoisomerase I, mitochondrial-like isoform X1	Clupea harengus	93.491	0	617
ICPT01104194	XP_031439743.1	DNA topoisomerase 1-like isoform X2	Clupea harengus	89.535	0	1100
ICPT01104195	XP_031439742.1	DNA topoisomerase I, mitochondrial-like isoform X1	Clupea harengus	82.188	0	1243
ICPT01104198	XP_012689877.2	CTD small phosphatase-like protein 2	Clupea harengus	93.048	1.32e-120	350
ICPT01104202	XP_012683855.1	myeloid-derived growth factor	Clupea harengus	90.533	2.26e-112	318
ICPT01104203	XP_031426160.1	transmembrane protein 132C isoform X2	Clupea harengus	96.212	2.97e-86	273
ICPT01104207	XP_031437559.1	feline leukemia virus subgroup C receptor-related protein 1	Clupea harengus	85.942	0	553
ICPT01104212	XP_031437559.1	feline leukemia virus subgroup C receptor-related protein 1	Clupea harengus	86.364	0	623
ICPT01104215	XP_031442208.1	fibrous sheath CABYR-binding protein-like	Clupea harengus	61.905	2.04e-85	263
ICPT01104221	XP_012689805.2	astrotactin-2	Clupea harengus	95.872	2.85e-115	358
ICPT01104222	XP_031430926.1	probable phospholipid-transporting ATPase IF isoform X5	Clupea harengus	98.098	0	755
ICPT01104238	XP_031443451.1	centromere protein U isoform X2	Clupea harengus	58.804	2.87e-92	284
ICPT01104243	XP_031418950.1	uncharacterized protein C1orf21 homolog	Clupea harengus	92.982	6.99e-76	220
ICPT01104248	XP_012678486.2	G-protein coupled receptor family C group 5 member B	Clupea harengus	88.636	2.61e-170	477
ICPT01104250	XP_031430672.1	axonemal dynein light chain domain-containing protein 1	Clupea harengus	83.043	0	1495
ICPT01104252	XP_031432699.1	amyloid-like protein 1 isoform X2	Clupea harengus	77.569	0	1077
ICPT01104259	XP_031442675.1	uncharacterized protein CFAP97D2	Clupea harengus	87.879	4.37e-61	187
ICPT01104261	XP_031442675.1	uncharacterized protein CFAP97D2	Clupea harengus	75.576	1.26e-120	343
ICPT01104264	XP_031440389.1	probable tRNA (uracil-O(2)-)-methyltransferase isoform X2	Clupea harengus	84.496	1.38e-72	225
ICPT01104271	XP_031432897.1	KH homology domain-containing protein 4 isoform X1	Clupea harengus	80.69	1.87e-44	157
ICPT01104274	XP_031432898.1	KH homology domain-containing protein 4 isoform X2	Clupea harengus	82.407	3.95e-90	277
ICPT01104277	XP_012670009.2	integrin beta-3-like	Clupea harengus	94.016	0	1231
ICPT01104278	XP_031415300.1	dehydrogenase/reductase SDR family member 1-like isoform X2	Clupea harengus	88.71	0	582
ICPT01104279	XP_031414869.1	FERM, ARHGEF and pleckstrin domain-containing protein 1-like isoform X4	Clupea harengus	88.489	1.21e-73	238
ICPT01104282	XP_031414869.1	FERM, ARHGEF and pleckstrin domain-containing protein 1-like isoform X4	Clupea harengus	85.795	0	594
ICPT01104283	XP_031414869.1	FERM, ARHGEF and pleckstrin domain-containing protein 1-like isoform X4	Clupea harengus	84.038	1.29e-116	356
ICPT01104280	XP_031431419.1	FERM, ARHGEF and pleckstrin domain-containing protein 2 isoform X4	Clupea harengus	96.296	1.05e-146	436
ICPT01104281	XP_012680786.1	FERM, ARHGEF and pleckstrin domain-containing protein 2 isoform X2	Clupea harengus	95.671	2.15e-157	464
ICPT01104289	XP_031440100.1	endothelial cell-selective adhesion molecule-like isoform X3	Clupea harengus	73.793	1.39e-62	206
ICPT01104290	XP_012690430.2	bromodomain adjacent to zinc finger domain protein 2A-like	Clupea harengus	76.707	1.79e-78	258
ICPT01104294	XP_031417986.1	peptidyl-prolyl cis-trans isomerase NIMA-interacting 1-like	Clupea harengus	96.203	1.38e-113	319
ICPT01104295	XP_031443122.1	retinal dehydrogenase 2	Clupea harengus	86	5e-59	189
ICPT01104300	XP_031421739.1	TBC1 domain family member 22B isoform X1	Clupea harengus	94.924	0	748
ICPT01104309	XP_031426543.1	insulin gene enhancer protein ISL-1 isoform X1	Clupea harengus	98.596	0	738
ICPT01104311	XP_031426543.1	insulin gene enhancer protein ISL-1 isoform X1	Clupea harengus	96.482	1.57e-142	404
ICPT01104317	XP_012670645.1	procollagen-lysine,2-oxoglutarate 5-dioxygenase 2 isoform X1	Clupea harengus	92.169	0	967
ICPT01104324	XP_031436817.1	prospero homeobox protein 1-like	Clupea harengus	92.982	8.14e-74	232
ICPT01104326	XP_031431978.1	oxidation resistance protein 1 isoform X1	Clupea harengus	91.118	0	588
ICPT01104329	XP_031438192.1	6-phosphofructo-2-kinase/fructose-2,6-bisphosphatase 3 isoform X1	Clupea harengus	90.426	0	529
ICPT01104333	XP_031423925.1	NGFI-A-binding protein 2 isoform X3	Clupea harengus	88.945	2.4e-118	343
ICPT01104335	XP_012697942.2	tyrosine--tRNA ligase, mitochondrial	Clupea harengus	88.285	0	887
ICPT01104341	XP_031431616.1	neurogenic locus notch homolog protein 2-like	Clupea harengus	93.493	0	572
ICPT01104348	XP_031416629.1	dehydrogenase/reductase SDR family member on chromosome X isoform X1	Clupea harengus	87.879	0	549
ICPT01104353	XP_031440237.1	collagen alpha-1(XVIII) chain-like isoform X1	Clupea harengus	84.23	0	1385
ICPT01104358	XP_012695509.2	two pore calcium channel protein 2	Clupea harengus	85.216	0	1234
ICPT01104362	XP_031438810.1	protein Wnt-7b isoform X1	Clupea harengus	96.585	6.99e-150	421
ICPT01104363	XP_012697905.1	protein Wnt-7b	Clupea harengus	98.537	1.07e-152	427
ICPT01104368	XP_031415174.1	apoptotic chromatin condensation inducer in the nucleus isoform X2	Clupea harengus	76.748	0	1300
ICPT01104369	XP_031415174.1	apoptotic chromatin condensation inducer in the nucleus isoform X2	Clupea harengus	68.647	7.05e-178	555
ICPT01104371	XP_031415173.1	apoptotic chromatin condensation inducer in the nucleus isoform X1	Clupea harengus	85.685	0	735
ICPT01104373	XP_031415173.1	apoptotic chromatin condensation inducer in the nucleus isoform X1	Clupea harengus	97.638	4.89e-78	258
ICPT01104376	XP_012675029.1	long-chain-fatty-acid--CoA ligase 4-like	Clupea harengus	88.067	0	776
ICPT01104382	XP_012690065.1	tyrosine-protein phosphatase non-receptor type 5 isoform X1	Clupea harengus	78.182	3.84e-54	177
ICPT01104383	XP_012690065.1	tyrosine-protein phosphatase non-receptor type 5 isoform X1	Clupea harengus	88.483	0	658
ICPT01104385	XP_031436023.1	E3 ubiquitin-protein ligase TRIM69-like	Clupea harengus	45.226	1.22e-52	170
ICPT01104388	XP_012686757.2	dihydropyrimidinase-related protein 1-like isoform X1	Clupea harengus	95.031	0	649
ICPT01104393	XP_012679469.2	mastermind-like protein 2 isoform X2	Clupea harengus	87.226	0	861
ICPT01104397	XP_031423779.1	DNA topoisomerase 2-alpha isoform X3	Clupea harengus	66.964	1.73e-35	134
ICPT01104408	XP_031436413.1	forkhead box protein N3	Clupea harengus	87.973	0	518
ICPT01104412	XP_031426272.1	hexokinase-2 isoform X2	Clupea harengus	88.926	0	555
ICPT01104415	XP_012670172.2	neuroplastin isoform X1	Clupea harengus	86.914	0	723
ICPT01104421	XP_031438140.1	low-density lipoprotein receptor-related protein 1B-like isoform X3	Clupea harengus	92.016	0	1870
ICPT01104431	XP_012675481.1	G-protein coupled receptor family C group 5 member C isoform X2	Clupea harengus	82.979	1.97e-128	371
ICPT01104433	XP_012685779.1	cyclin-dependent kinase 5 activator 1-like	Clupea harengus	76.451	1.23e-160	449
ICPT01104434	XP_012674321.2	zinc finger protein 330	Clupea harengus	89.706	2.12e-174	484
ICPT01104435	XP_031435488.1	potassium voltage-gated channel subfamily KQT member 5 isoform X4	Clupea harengus	76.243	3.47e-152	452
ICPT01104438	XP_031424531.1	ribonuclease-like 3	Clupea harengus	46.281	1.04e-31	112
ICPT01104439	XP_012690297.1	LIM/homeobox protein Lhx1	Clupea harengus	97.284	0	823
ICPT01104446	XP_031424895.1	stereocilin	Clupea harengus	86.517	3.34e-98	311
ICPT01104447	XP_031424895.1	stereocilin	Clupea harengus	89.077	0	1161
ICPT01104454	XP_012691177.2	protocadherin-16-like	Clupea harengus	87.589	0	748
ICPT01104460	XP_031433273.1	patatin-like phospholipase domain-containing protein 7 isoform X1	Clupea harengus	93.275	0	675
ICPT01104461	XP_031429642.1	protein EVI2B isoform X2	Clupea harengus	68.391	1.01e-52	168
ICPT01104464	XP_031418384.1	retinol dehydrogenase 8-like	Clupea harengus	95.122	4.25e-179	495
ICPT01104472	XP_031432980.1	tenascin isoform X3	Clupea harengus	87.611	0	1028
ICPT01104475	XP_012689084.2	RNA polymerase II elongation factor ELL-like	Clupea harengus	90.698	0	1094
ICPT01104477	XP_031426073.1	LOW QUALITY PROTEIN: calcineurin-binding protein cabin-1	Clupea harengus	68.919	1.94e-19	84
ICPT01104478	XP_031426879.1	heterogeneous nuclear ribonucleoprotein K	Clupea harengus	85.345	4.99e-40	140
ICPT01104480	XP_031426879.1	heterogeneous nuclear ribonucleoprotein K	Clupea harengus	77.586	7.31e-26	100
ICPT01104482	XP_031426879.1	heterogeneous nuclear ribonucleoprotein K	Clupea harengus	72.414	1.08e-23	95.5
ICPT01104483	XP_031424500.1	ornithine decarboxylase antizyme 2	Clupea harengus	76.875	1.52e-84	246
ICPT01104484	XP_031424500.1	ornithine decarboxylase antizyme 2	Clupea harengus	87.5	4.13e-103	295
ICPT01104485	XP_031436790.1	metastasis-associated protein MTA1-like	Clupea harengus	85.259	6.13e-150	435
ICPT01104493	XP_012672238.1	guanine nucleotide-binding protein subunit alpha-12	Clupea harengus	97.719	0	537
ICPT01104495	XP_031417912.1	uncharacterized protein LOC116219103	Clupea harengus	34.244	1.15e-62	224
ICPT01104505	XP_031421142.1	1-phosphatidylinositol 4,5-bisphosphate phosphodiesterase zeta-1	Clupea harengus	82.953	0	939
ICPT01104516	XP_031438314.1	kinesin-like protein KIF21A isoform X1	Clupea harengus	86.256	3.79e-115	360
ICPT01104524	XP_031418863.1	GLIPR1-like protein 1 isoform X1	Clupea harengus	66.797	7.06e-121	346
ICPT01104526	XP_012681974.1	vang-like protein 1 isoform X2	Clupea harengus	93.333	3.18e-61	196
ICPT01104527	XP_012681974.1	vang-like protein 1 isoform X2	Clupea harengus	94.531	4.66e-80	245
ICPT01104531	XP_012687136.1	glucocorticoid receptor-like isoform X2	Clupea harengus	78.777	6.01e-138	409
ICPT01104533	XP_012671186.1	probable E3 ubiquitin-protein ligase RNF144A-A	Clupea harengus	87.54	0	547
ICPT01104538	XP_031413903.1	mastermind-like protein 1	Clupea harengus	68.471	1.83e-141	431
ICPT01008062	XP_031420587.1	unconventional myosin-Vc	Clupea harengus	83.333	3.93e-82	263
ICPT01104547	XP_012670284.1	tumor necrosis factor alpha-induced protein 8-like protein 3	Clupea harengus	98.02	2.88e-146	405
ICPT01104548	XP_031433640.1	ras GTPase-activating protein 1-like	Clupea harengus	94.615	0	1043
ICPT01104550	XP_012677199.1	E3 ubiquitin-protein ligase RNF126	Clupea harengus	90.939	0	550
ICPT01104559	XP_012693689.2	ribose-5-phosphate isomerase	Clupea harengus	90.526	0	528
ICPT01104562	XP_031439983.1	cell adhesion molecule 1 isoform X2	Clupea harengus	90.404	0	701
ICPT01104564	XP_031439982.1	cell adhesion molecule 1 isoform X1	Clupea harengus	90.385	0	712
ICPT01104578	XP_012697083.1	translin	Clupea harengus	94.273	3.14e-161	445
ICPT01104587	XP_031442419.1	elongin-A	Clupea harengus	81.495	0	779
ICPT01104590	XP_012690798.1	GTP-binding protein RAD	Clupea harengus	97.068	0	620
ICPT01104595	XP_012687853.1	ran-binding protein 10 isoform X1	Clupea harengus	94.206	0	905
ICPT01104596	XP_012687853.1	ran-binding protein 10 isoform X1	Clupea harengus	98.638	0	754
ICPT01104598	XP_012687854.1	ran-binding protein 10 isoform X2	Clupea harengus	100	3e-124	363
ICPT01104602	XP_031415603.1	mitochondrial fission factor homolog A-like	Clupea harengus	86.972	0	504
ICPT01104604	XP_012680289.2	cyclin-dependent kinase inhibitor 1 isoform X1	Clupea harengus	72.376	1.83e-88	257
ICPT01104610	XP_012672018.1	CCR4-NOT transcription complex subunit 8	Clupea harengus	99.298	0	592
ICPT01104612	XP_031433515.1	heterogeneous nuclear ribonucleoprotein K-like isoform X1	Clupea harengus	99.769	0	875
ICPT01104615	XP_012670018.2	probable tRNA pseudouridine synthase 1	Clupea harengus	88.849	0	512
ICPT01104625	XP_031424430.1	protein SSUH2 homolog	Clupea harengus	85.185	0	640
ICPT01104634	XP_031436821.1	uncharacterized protein LOC116223618, partial	Clupea harengus	53.205	5.2e-50	172
ICPT01104636	XP_012697702.2	tetratricopeptide repeat protein 14	Clupea harengus	88.498	0	781
ICPT01104638	XP_012689614.2	plasminogen activator inhibitor 1 RNA-binding protein-like isoform X1	Clupea harengus	73.821	6.83e-165	469
ICPT01104639	XP_031419233.1	plasminogen activator inhibitor 1 RNA-binding protein-like isoform X1	Clupea harengus	88.983	1.09e-171	487
ICPT01104641	XP_031432158.1	zinc-binding protein A33-like isoform X2	Clupea harengus	81.164	4.64e-173	488
ICPT01104642	XP_031432158.1	zinc-binding protein A33-like isoform X2	Clupea harengus	80.519	1.47e-130	379
ICPT01104645	XP_031426169.1	CCN family member 1-like	Clupea harengus	85.096	2.33e-116	338
ICPT01104646	XP_031426169.1	CCN family member 1-like	Clupea harengus	86.162	0	646
ICPT01104647	XP_031428835.1	fibrous sheath CABYR-binding protein-like isoform X2	Clupea harengus	56.897	5.33e-23	92.8
ICPT01104648	XP_031428835.1	fibrous sheath CABYR-binding protein-like isoform X2	Clupea harengus	48.966	2.58e-24	97.4
ICPT01104649	XP_031440917.1	neurexin-2 isoform X9	Clupea harengus	95.775	6.56e-42	147
ICPT01104652	XP_031440917.1	neurexin-2 isoform X9	Clupea harengus	95.775	8.26e-40	143
ICPT01104658	XP_012696694.1	dynactin subunit 2 isoform X3	Clupea harengus	93.803	0	634
ICPT01104670	XP_031425936.1	coiled-coil domain-containing protein 112 isoform X1	Clupea harengus	75.967	0	701
ICPT01104689	XP_031433626.1	noelin isoform X3	Clupea harengus	97.196	1.24e-68	213
ICPT01104690	XP_031433624.1	noelin isoform X1	Clupea harengus	99.259	4.91e-93	277
ICPT01104701	XP_031433848.1	protein ERGIC-53	Clupea harengus	89.258	0	969
ICPT01104704	XP_012695409.1	frizzled-9-like	Clupea harengus	81.457	5.05e-71	225
ICPT01104705	XP_012690340.2	frizzled-9	Clupea harengus	93.976	1.45e-111	329
ICPT01104708	XP_012683253.2	cadherin-18-like	Clupea harengus	81.295	1.64e-61	202
ICPT01104709	XP_012676267.2	eukaryotic translation initiation factor 4 gamma 3-like isoform X3	Clupea harengus	79.121	2.95e-32	119
ICPT01104719	XP_031422515.1	eukaryotic translation initiation factor 4 gamma 3-like isoform X7	Clupea harengus	89.867	0	633
ICPT01104710	XP_031422515.1	eukaryotic translation initiation factor 4 gamma 3-like isoform X7	Clupea harengus	86.133	0	606
ICPT01104711	XP_012676267.2	eukaryotic translation initiation factor 4 gamma 3-like isoform X3	Clupea harengus	83.586	0	615
ICPT01104713	XP_031422515.1	eukaryotic translation initiation factor 4 gamma 3-like isoform X7	Clupea harengus	87.98	0	640
ICPT01104714	XP_012676267.2	eukaryotic translation initiation factor 4 gamma 3-like isoform X3	Clupea harengus	77.477	2.11e-42	148
ICPT01104716	XP_012676267.2	eukaryotic translation initiation factor 4 gamma 3-like isoform X3	Clupea harengus	71.171	4.05e-34	124
ICPT01104720	XP_031413823.1	transcription initiation factor TFIID subunit 7-like	Clupea harengus	89.189	0	617
ICPT01104721	XP_031416587.1	F-box/WD repeat-containing protein 9	Clupea harengus	83.621	7.72e-135	388
ICPT01104722	XP_031421978.1	microphthalmia-associated transcription factor-like isoform X5	Clupea harengus	88.889	1.02e-55	179
ICPT01104724	XP_012690534.1	microphthalmia-associated transcription factor-like isoform X4	Clupea harengus	89.057	4.04e-170	481
ICPT01104735	XP_012673933.1	DDRGK domain-containing protein 1	Clupea harengus	89.145	2.02e-162	454
ICPT01104749	XP_031434767.1	poly(rC)-binding protein 3-like isoform X4	Clupea harengus	97.248	6.2e-155	431
ICPT01104750	XP_012684439.2	LOW QUALITY PROTEIN: beta/gamma crystallin domain-containing protein 1-like	Clupea harengus	43.993	0	609
ICPT01104751	XP_012680294.1	prefoldin subunit 5	Clupea harengus	89.404	9.2e-97	277
ICPT01104756	XP_031438935.1	microsomal glutathione S-transferase 1-like	Clupea harengus	78.947	3.22e-91	262
ICPT01104759	XP_031417982.1	A-kinase anchor protein 8-like	Clupea harengus	81.01	0	730
ICPT01104761	XP_031439274.1	A disintegrin and metalloproteinase with thrombospondin motifs 5	Clupea harengus	91.944	0	1011
ICPT01104762	XP_031423800.1	ras-related protein Rap-1A-like	Clupea harengus	99.459	3.63e-136	378
ICPT01104769	XP_012670712.1	protein APCDD1	Clupea harengus	79.403	0	536
ICPT01104775	XP_012673697.1	transcription factor 19	Clupea harengus	82.989	0	658
ICPT01104776	XP_031429924.1	WD repeat and FYVE domain-containing protein 1	Clupea harengus	95.633	3.14e-163	457
ICPT01104779	XP_031442201.1	adhesion G protein-coupled receptor B2-like	Clupea harengus	91.026	1.68e-45	144
ICPT01104785	XP_031431677.1	polyhomeotic-like protein 1 isoform X2	Clupea harengus	91.518	0	705
ICPT01104790	XP_012671756.1	translocating chain-associated membrane protein 1	Clupea harengus	92.722	0	655
ICPT01104792	XP_012678563.2	regulatory factor X-associated protein	Clupea harengus	84.5	2.65e-102	294
ICPT01104794	XP_012693330.2	E3 ubiquitin/ISG15 ligase TRIM25-like	Clupea harengus	82.15	0	894
ICPT01104797	XP_012694297.1	ferredoxin-2, mitochondrial-like	Clupea harengus	87.245	4.57e-111	316
ICPT01104798	XP_031428272.1	carbohydrate-responsive element-binding protein-like	Clupea harengus	80.441	0	557
ICPT01104799	XP_031439602.1	myoneurin	Clupea harengus	73.256	1.44e-97	300
ICPT01104800	XP_031439602.1	myoneurin	Clupea harengus	74.107	1.33e-35	130
ICPT01104818	XP_012688100.2	protein phosphatase 1 regulatory subunit 15A-like isoform X2	Clupea harengus	62.712	1.99e-39	136
ICPT01104830	XP_031430224.1	LOW QUALITY PROTEIN: E3 ubiquitin-protein ligase SH3RF1	Clupea harengus	91.472	0	1004
ICPT01104832	XP_031429816.1	PHD finger protein 20-like protein 1	Clupea harengus	82.353	0	612
ICPT01104834	XP_031429816.1	PHD finger protein 20-like protein 1	Clupea harengus	74.841	0	577
ICPT01104840	XP_031435498.1	zinc finger MIZ domain-containing protein 1 isoform X1	Clupea harengus	94.425	5.95e-161	476
ICPT01104842	XP_012691021.2	interferon-induced GTP-binding protein Mx2-like isoform X2	Clupea harengus	72.043	9.07e-145	422
ICPT01104843	XP_012691021.2	interferon-induced GTP-binding protein Mx2-like isoform X2	Clupea harengus	64.563	6.78e-80	251
ICPT01104845	XP_012691021.2	interferon-induced GTP-binding protein Mx2-like isoform X2	Clupea harengus	65.432	6.34e-31	117
ICPT01104844	XP_012691021.2	interferon-induced GTP-binding protein Mx2-like isoform X2	Clupea harengus	75.765	0	662
ICPT01104846	XP_031426676.1	transmembrane protein 132C-like	Clupea harengus	93.162	5.36e-72	229
ICPT01104848	XP_031426682.1	transmembrane protein 132D-like	Clupea harengus	93.277	2.41e-152	454
ICPT01104856	XP_012697087.2	zinc finger and SCAN domain-containing protein 29-like	Clupea harengus	68.496	0	626
ICPT01104864	XP_012678095.1	protein SEC13 homolog	Clupea harengus	99.375	0	650
ICPT01104866	XP_012684805.1	peroxisomal membrane protein 4	Clupea harengus	92.958	1.42e-149	415
ICPT01104871	XP_012674957.2	protein disulfide-isomerase A6-like	Clupea harengus	88.713	0	775
ICPT01104872	XP_012671085.2	fibroblast growth factor receptor substrate 2-like isoform X1	Clupea harengus	63.2	2.86e-26	105
ICPT01104877	XP_031439104.1	zinc finger CCHC-type and RNA-binding motif-containing protein 1	Clupea harengus	85.068	6.56e-122	345
ICPT01104887	XP_031423027.1	coiled-coil domain-containing protein 42-like	Clupea harengus	69.259	6.83e-134	382
ICPT01104890	XP_031423605.1	arf-GAP with GTPase, ANK repeat and PH domain-containing protein 1 isoform X1	Clupea harengus	80.87	1.76e-58	196
ICPT01104891	XP_031438618.1	myelin regulatory factor-like protein isoform X3	Clupea harengus	75.32	0	1189
ICPT01104894	XP_031427672.1	platelet-activating factor acetylhydrolase IB subunit beta isoform X1	Clupea harengus	90.83	2.76e-150	418
ICPT01104901	XP_031434772.1	graves disease carrier protein	Clupea harengus	91.589	0	617
ICPT01104906	XP_031418468.1	uncharacterized protein LOC116219343	Clupea harengus	66.667	4.27e-92	271
ICPT01104909	XP_031440332.1	protein mono-ADP-ribosyltransferase PARP9	Clupea harengus	58.901	6.2e-150	444
ICPT01104911	XP_031440332.1	protein mono-ADP-ribosyltransferase PARP9	Clupea harengus	68.715	2.53e-71	231
ICPT01104912	XP_031419417.1	heat shock 70 kDa protein	Clupea harengus	94.505	2.35e-55	182
ICPT01104922	XP_031430483.1	tetratricopeptide repeat protein 39A isoform X4	Clupea harengus	92.149	2.58e-166	471
ICPT01104925	XP_012683042.2	LOW QUALITY PROTEIN: glycogen phosphorylase, brain form	Clupea harengus	94.954	1.1e-153	449
ICPT01104926	XP_031441480.1	striated muscle preferentially expressed protein kinase-like isoform X2	Clupea harengus	97.059	5.55e-17	75.9
ICPT01104927	XP_031441480.1	striated muscle preferentially expressed protein kinase-like isoform X2	Clupea harengus	89.189	4.08e-18	80.9
ICPT01104928	XP_031441480.1	striated muscle preferentially expressed protein kinase-like isoform X2	Clupea harengus	82.105	1.98e-43	159
ICPT01104935	XP_012691639.1	transmembrane protein 199	Clupea harengus	89.394	1.11e-130	365
ICPT01104936	XP_012691639.1	transmembrane protein 199	Clupea harengus	85.833	1.12e-71	214
ICPT01104937	XP_012693099.2	transmembrane protein 65	Clupea harengus	81.659	1.6e-137	386
ICPT01104939	XP_012680618.1	p53 apoptosis effector related to PMP-22	Clupea harengus	90.86	1.55e-105	301
ICPT01104948	XP_031439566.1	disco-interacting protein 2 homolog C isoform X6	Clupea harengus	86.713	7.76e-85	271
ICPT01104957	XP_012682036.2	G-protein coupled receptor 176	Clupea harengus	83.072	0	531
ICPT01104961	XP_031441653.1	homeobox-containing protein 1-like isoform X2	Clupea harengus	92.516	0	856
ICPT01104963	XP_031441656.1	homeobox-containing protein 1-like isoform X5	Clupea harengus	93.119	0	780
ICPT01104966	XP_012685095.1	homeobox protein OTX2	Clupea harengus	98.966	0	590
ICPT01104976	XP_031421379.1	mpv17-like protein	Clupea harengus	90.816	1.53e-134	375
ICPT01104979	XP_012680124.2	androglobin	Clupea harengus	79.814	7.13e-176	526
ICPT01104980	XP_012680124.2	androglobin	Clupea harengus	72	2.74e-118	372
ICPT01104981	XP_012680124.2	androglobin	Clupea harengus	73.81	3.86e-144	443
ICPT01104984	XP_012690190.1	differentially expressed in FDCP 8 homolog	Clupea harengus	95.205	0	870
ICPT01104985	XP_012691648.2	zona pellucida sperm-binding protein 4-like isoform X5	Clupea harengus	67.847	1.89e-179	503
ICPT01104991	XP_031439474.1	zinc finger E-box-binding homeobox 1	Clupea harengus	76.309	4.29e-172	511
ICPT01104997	XP_031429716.1	uncharacterized protein LOC116221853 isoform X1	Clupea harengus	36.765	2.11e-12	62.8
ICPT01105003	XP_031421335.1	LOW QUALITY PROTEIN: low-density lipoprotein receptor-related protein 1-like	Clupea harengus	88.929	0	1000
ICPT01105004	XP_031419976.1	CREB-binding protein isoform X2	Clupea harengus	76.702	1.51e-102	333
ICPT01105009	XP_012695999.1	transmembrane protein 128	Clupea harengus	92.771	2.55e-115	325
ICPT01008079	XP_031421350.1	myosin-11 isoform X3	Clupea harengus	95	1.13e-107	337
ICPT01008080	XP_031421345.1	myosin-11 isoform X2	Clupea harengus	71.698	7.56e-46	159
ICPT01105010	XP_031419100.1	nucleolar transcription factor 1-A-like isoform X3	Clupea harengus	92.121	0	1208
ICPT01105014	XP_031419104.1	nucleolar transcription factor 1-A-like isoform X7	Clupea harengus	91.994	0	1159
ICPT01105016	XP_031442151.1	rho family-interacting cell polarization regulator 2	Clupea harengus	55.118	3.74e-28	110
ICPT01105018	XP_031442151.1	rho family-interacting cell polarization regulator 2	Clupea harengus	62.832	1.17e-30	117
ICPT01105020	XP_012695908.1	serine/threonine-protein kinase ICK	Clupea harengus	96.689	0	629
ICPT01105026	XP_031428257.1	SAM domain-containing protein SAMSN-1 isoform X2	Clupea harengus	79.019	0	527
ICPT01105029	XP_031439669.1	tripartite motif-containing protein 16-like protein isoform X1	Clupea harengus	67.537	5.75e-119	352
ICPT01105030	XP_031439669.1	tripartite motif-containing protein 16-like protein isoform X1	Clupea harengus	67.568	3.84e-41	143
ICPT01105033	XP_031428992.1	serine/threonine-protein kinase LMTK1-like isoform X2	Clupea harengus	99.342	3.27e-103	325
ICPT01105034	XP_031428990.1	serine/threonine-protein kinase LMTK1-like isoform X1	Clupea harengus	96.727	0	555
ICPT01105036	XP_012683424.1	phosphatidylinositol 5-phosphate 4-kinase type-2 alpha-like isoform X1	Clupea harengus	96.188	0	833
ICPT01105037	XP_012683425.1	phosphatidylinositol 5-phosphate 4-kinase type-2 alpha-like isoform X2	Clupea harengus	96.822	0	828
ICPT01105039	XP_031427747.1	protocadherin gamma-A3-like isoform X40	Clupea harengus	90.854	5.94e-101	311
ICPT01105040	XP_031436858.1	unconventional myosin-VI isoform X4	Clupea harengus	91.209	5.46e-112	347
ICPT01105041	XP_031436856.1	unconventional myosin-VI isoform X2	Clupea harengus	92.308	0	899
ICPT01105042	XP_012693865.2	interferon regulatory factor 2-binding protein 1	Clupea harengus	86.058	0	724
ICPT01105060	XP_031420012.1	tyrosine-protein phosphatase non-receptor type 9	Clupea harengus	95.965	0	1128
ICPT01105061	XP_031423166.1	peroxisome proliferator-activated receptor delta isoform X1	Clupea harengus	86.066	8.4e-66	209
ICPT01105064	XP_031414380.1	MAGUK p55 subfamily member 4 isoform X1	Clupea harengus	84.989	0	861
ICPT01105068	XP_031433873.1	phospholipid phosphatase-related protein type 1	Clupea harengus	93.519	0	633
ICPT01105077	XP_031417476.1	ankyrin-3 isoform X10	Clupea harengus	87.5	8.75e-137	424
ICPT01105080	XP_031417496.1	ankyrin-3 isoform X27	Clupea harengus	84.568	3.68e-87	279
ICPT01105084	XP_031416490.1	histone acetyltransferase KAT6B	Clupea harengus	74.757	3.29e-31	117
ICPT01105088	XP_012678058.2	protein phosphatase 1 regulatory subunit 15B	Clupea harengus	73.318	0	600
ICPT01105089	XP_012685003.2	transmembrane protein 200A	Clupea harengus	79.245	7.04e-46	154
ICPT01105095	XP_031422626.1	spermatogenesis-associated serine-rich protein 2	Clupea harengus	84.252	0	731
ICPT01105112	XP_031437785.1	desmin-like	Clupea harengus	85.532	6.26e-146	417
ICPT01105115	XP_031415944.1	tripartite motif-containing protein 14-like	Clupea harengus	69.912	2.49e-178	498
ICPT01105130	XP_031442474.1	uncharacterized protein LOC116225066	Clupea harengus	75	2.67e-52	166
[truncated: 46,059 more rows]
