# Supplementary material for: Transcriptome characterization of BPG axis and expression profiles of ovarian steroidogenesis-related genes in the Japanese sardine
Source: BMC Genomics. 2020 Sep 29;21:668. doi: 10.1186/s12864-020-07080-1 (PMC7526130; doi:10.1186/s12864-020-07080-1)
Supplement: Supplementary file 3 — Additional file 3 : Complete list of enriched GO terms in the gonads. Table S1. Enriched GO terms in the ovary. Table S2. Enriched GO terms in the testis. [file 12864_2020_7080_MOESM3_ESM.xlsx]

## Sheet: Table S1
	Table S1 Enriched GO terms in the ovary from the genes differentially expressed between ovary and testis
	GO ID	GO Term	GO Category	FDR	P-Value
	GO:0016592	mediator complex	CC	5.22967e-08	3.83625e-11
	GO:2000344	positive regulation of acrosome reaction	BP	1.97155e-05	3.53527e-08
	GO:0032190	acrosin binding	MF	1.97155e-05	3.53527e-08
	GO:0035803	egg coat formation	BP	2.22446e-05	4.53269e-08
	GO:0007339	binding of sperm to zona pellucida	BP	2.22446e-05	4.53269e-08
	GO:0031941	filamentous actin	CC	0.000298109	1.0934e-06
	GO:0003712	transcription coregulator activity	MF	0.0014625	6.67535e-06
	GO:0035804	structural constituent of egg coat	MF	0.00165188	8.07832e-06
	GO:0006767	water-soluble vitamin metabolic process	BP	0.00501097	3.71667e-05
	GO:1903047	mitotic cell cycle process	BP	0.00524169	3.93052e-05
	GO:0030176	integral component of endoplasmic reticulum membrane	CC	0.00533717	4.08311e-05
	GO:0030336	negative regulation of cell migration	BP	0.00582224	4.69803e-05
	GO:0007029	endoplasmic reticulum organization	BP	0.00635969	5.39088e-05
	GO:0006606	protein import into nucleus	BP	0.00719121	6.21296e-05
	GO:0006633	fatty acid biosynthetic process	BP	0.00808246	7.11473e-05
	GO:0009081	branched-chain amino acid metabolic process	BP	0.00811681	7.24531e-05
	GO:0110053	regulation of actin filament organization	BP	0.00818643	7.49933e-05
	GO:0061608	nuclear import signal receptor activity	MF	0.00818643	7.5136e-05
	GO:0017147	Wnt-protein binding	MF	0.00891415	8.35543e-05
	GO:0050662	coenzyme binding	MF	0.00986568	9.32773e-05
	GO:0032482	Rab protein signal transduction	BP	0.0101956	9.73254e-05
	GO:0003924	GTPase activity	MF	0.0102166	9.94587e-05
	GO:0060026	convergent extension	BP	0.0122982	0.000123293
	GO:0005643	nuclear pore	CC	0.012734	0.000129738
	GO:0060070	canonical Wnt signaling pathway	BP	0.0137231	0.00014317
	GO:0005761	mitochondrial ribosome	CC	0.0166824	0.000182202
	GO:0005773	vacuole	CC	0.018772	0.000206555
	GO:0000307	cyclin-dependent protein kinase holoenzyme complex	CC	0.0202314	0.000224262
	GO:1902904	negative regulation of supramolecular fiber organization	BP	0.0217005	0.000242778
	GO:0000079	regulation of cyclin-dependent protein serine/threonine kinase activity	BP	0.0218206	0.000250771
	GO:0030674	protein-macromolecule adaptor activity	MF	0.0226204	0.000261806
	GO:0030177	positive regulation of Wnt signaling pathway	BP	0.0240597	0.000282386
	GO:0005975	carbohydrate metabolic process	BP	0.0243407	0.00029362
	GO:0004645	1,4-alpha-oligoglucan phosphorylase activity	MF	0.0253079	0.00030735
	GO:0045454	cell redox homeostasis	BP	0.0284821	0.00034822
	GO:0002082	regulation of oxidative phosphorylation	BP	0.0302514	0.00038218
	GO:0008449	N-acetylglucosamine-6-sulfatase activity	MF	0.0302514	0.00038218
	GO:0098791	Golgi subcompartment	CC	0.0317818	0.000404105
	GO:0072344	rescue of stalled ribosome	BP	0.035098	0.00048918
	GO:0040037	negative regulation of fibroblast growth factor receptor signaling pathway	BP	0.035098	0.000477273
	GO:0032918	spermidine acetylation	BP	0.035098	0.00048918
	GO:0050892	intestinal absorption	BP	0.035098	0.00048918
	GO:0006435	threonyl-tRNA aminoacylation	BP	0.035098	0.00048918
	GO:0019417	sulfur oxidation	BP	0.035098	0.00048918
	GO:0004792	thiosulfate sulfurtransferase activity	MF	0.035098	0.00048918
	GO:0019809	spermidine binding	MF	0.035098	0.00048918
	GO:0004829	threonine-tRNA ligase activity	MF	0.035098	0.00048918
	GO:0035529	NADH pyrophosphatase activity	MF	0.035098	0.00048918
	GO:0006486	protein glycosylation	BP	0.0373106	0.000532183
	GO:0002011	morphogenesis of an epithelial sheet	BP	0.0377208	0.000544184
	GO:0061055	myotome development	BP	0.0390384	0.000572738
	GO:0060071	Wnt signaling pathway, planar cell polarity pathway	BP	0.0390384	0.000572738
	GO:0005783	endoplasmic reticulum	CC	0.0391323	0.000580494
	GO:0031333	negative regulation of protein-containing complex assembly	BP	0.0396022	0.000590692
	GO:0030676	Rac guanyl-nucleotide exchange factor activity	MF	0.0402594	0.000603777
	GO:0030042	actin filament depolymerization	BP	0.0416548	0.000638283
	GO:0098588	bounding membrane of organelle	CC	0.0416548	0.000634648
	GO:0051028	mRNA transport	BP	0.0439428	0.000680506
	GO:0005923	bicellular tight junction	CC	0.0439428	0.000680506
	GO:0030178	negative regulation of Wnt signaling pathway	BP	0.0498517	0.000788265
	GO:0006739	NADP metabolic process	BP	0.0498517	0.000787522
	P-values on the right are derived from Fisher's exact test. P-values were adjusted by false discovery rate (FDR) presented in the column 'FDR'. GO categories are biological process (BP), molecular function (MF), and cellular component (CC).

## Sheet: Table S2
	Table S2 Enriched GO terms in the testis from the genes differentially expressed between ovary and testis
	GO ID	GO Term	GO Category	FDR	P-Value
	GO:0036064	ciliary basal body	CC	3.78678e-09	2.77781e-12
	GO:0003341	cilium movement	BP	7.37306e-09	6.61045e-12
	GO:0042073	intraciliary transport	BP	9.3869e-06	1.6832e-08
	GO:0031514	motile cilium	CC	3.60799e-05	7.39398e-08
	GO:0007062	sister chromatid cohesion	BP	0.00011902	3.00728e-07
	GO:0035869	ciliary transition zone	CC	0.00012893	3.46785e-07
	GO:1990108	protein linear deubiquitination	BP	0.00027886	8.86423e-07
	GO:0000795	synaptonemal complex	CC	0.00027886	8.86423e-07
	GO:0007283	spermatogenesis	BP	0.00033033	1.15773e-06
	GO:0036158	outer dynein arm assembly	BP	0.000832671	3.18979e-06
	GO:0000737	DNA catabolic process, endonucleolytic	BP	0.00360435	1.5864e-05
	GO:0005814	centriole	CC	0.00453735	2.071e-05
	GO:0002474	antigen processing and presentation of peptide antigen via MHC class I	BP	0.00499361	2.31996e-05
	GO:0015631	tubulin binding	MF	0.00738483	3.79203e-05
	GO:0007130	synaptonemal complex assembly	BP	0.00830598	4.53583e-05
	GO:0042138	meiotic DNA double-strand break formation	BP	0.00830598	4.53583e-05
	GO:0098719	sodium ion import across plasma membrane	BP	0.0119587	6.82298e-05
	GO:0030990	intraciliary transport particle	CC	0.017482	0.000102592
	GO:1904183	negative regulation of pyruvate dehydrogenase activity	BP	0.021674	0.000134259
	GO:0004530	deoxyribonuclease I activity	MF	0.021674	0.000134259
	GO:0015386	potassium:proton antiporter activity	MF	0.0250826	0.000165595
	GO:0009084	glutamine family amino acid biosynthetic process	BP	0.0332937	0.00023066
	GO:0097546	ciliary base	CC	0.0332937	0.00023066
	GO:0030893	meiotic cohesin complex	CC	0.033669	0.000241493
	GO:0000798	nuclear cohesin complex	CC	0.033669	0.000241493
	GO:0005858	axonemal dynein complex	CC	0.033669	0.000241493
	GO:0006788	heme oxidation	BP	0.0428696	0.000335437
	GO:0004392	heme oxygenase (decyclizing) activity	MF	0.0428696	0.000335437
	GO:0005879	axonemal microtubule	CC	0.0428696	0.000335437
	GO:0006525	arginine metabolic process	BP	0.0439251	0.000350857
	GO:0015385	sodium:proton antiporter activity	MF	0.0439251	0.000350857
	GO:0046942	carboxylic acid transport	BP	0.0475322	0.000387417
	GO:0014065	phosphatidylinositol 3-kinase signaling	BP	0.0481382	0.000400204
	P-values on the right are derived from Fisher's exact test. P-values were adjusted by false discovery rate (FDR) presented in the column 'FDR'. GO categories are biological process (BP), molecular function (MF), and cellular component (CC).
