# Supplementary material for: Transcriptome characterization of BPG axis and expression profiles of ovarian steroidogenesis-related genes in the Japanese sardine
Source: BMC Genomics. 2020 Sep 29;21:668. doi: 10.1186/s12864-020-07080-1 (PMC7526130; doi:10.1186/s12864-020-07080-1)
Supplement: Supplementary file 6 — Additional file 6 : Primers used for cDNA cloning and real-time PCR. Table S3. Primers used for cloning cDNAs. Table S4. Primers used for amplifying PCR products to construct a standard curve. Table S5. Primers used for real-time PCR. [file 12864_2020_7080_MOESM6_ESM.xls]

## Sheet: Table S3
Table S3 Primers used for cloning cDNAs
Gene		Primer sequence (5'-3')
fshb	Forward	GTGAGGGTGCTCACTCATTTAG
	Reverse	GGAACACCAATCGAGTGGAG
lhb	Forward	ACACACCTAACTCTCCGTCAAC
	Reverse	CGGCACACCACTACTTTGAG
cga	Forward	AGCAGCAGGTGAAGACCAAAG
	Reverse	CTTGCACAGAGACAATCTTTCTC
fshr	Forward	GATTAAGACTCAAAGGTTCACGC
	Reverse	GAAATGGACCAGTCTCTCTGG
lhr	Forward	CACACTGTGATAACCTCGACG
	Reverse	CAGGAACACCAACAGCAGAG
cyp11a1	Forward 1	CAGACAGAGGGAGAGGGTGA
	Forward 2	AGGTGAGCAGAGTTTGACAATG
	Reverse 1	GAGGTCTGTGGAGGTCTTGG
	Reverse 2	TGCTTGTCTAGTTATTGAGTGCTG
cyp17a1	Forward	TGGCAGTAGTGGAAGCTGAA
	Reverse	GCTGGCAGCTCTACTCCTCT
cyp19a1a	Forward 1	CCTTGTCTGCCTCCTCTCTG
	Forward 2	GGCTCCAAAACTGAACCACT
	Reverse 1	AGCCTAAGCCATGCAGAAAA
	Reverse 2	CAGCAAACATCACAACATCAAG
hsd3b	Forward	GAAGAGGAGCCGTCAGACAC
	Reverse	CTGCCATCTAGAAATCATTTGAC
star	Forward	CTCGAGCTTCGAGTGTTATACTG
	Reverse	GGACATACAGGTGGGCTGTT

## Sheet: Table S4
Table S4 Primers used for amplifying PCR products to construct a standard curve
Gene	Forward primer	Reverse primer
fshb*	GTGAGGGTGCTCACTCATTTAG	GGAACACCAATCGAGTGGAG
lhb*	ACACACCTAACTCTCCGTCAAC	CGGCACACCACTACTTTGAG
cga*	AGCAGCAGGTGAAGACCAAAG	CTTGCACAGAGACAATCTTTCTC
fshr*	GATTAAGACTCAAAGGTTCACGC	GAAATGGACCAGTCTCTCTGG
lhr*	CACACTGTGATAACCTCGACG	CAGGAACACCAACAGCAGAG
cyp11a1	AATACGCACTTGAATCGGTG	ACCTTCACCTTGCTCTGTTTC
cyp17a1	GACTTGGCTCCAGAGCTGAC	TCATGGTGCAGAGACCAGAG
cyp19a1a	GCCAGGACCCTCCTTTTATC	CCATCTCCAACACACACTGG
hsd3b	GTGTTTGAAGGGGACATCAG	TGGCCTTCTGGTAGGAGAAC
star	CAAGCTGGCTGCTGGTATTT	GGGACAGCACCCTATTGATG
* The same primer set for cDNA cloning were used.

## Sheet: Table S5
Table S5 Primers used for real-time PCR
Gene	Forward primer	Reverse primer
fshb	CGAGTGCCACACACAGTGC	GGTTTTCCTACGGGACTCCA
lhb	TGTCCGTGGAGAAACTAGGC	GTCTGGCAGTTCAACCGTCT
cga	GAGATTTCGAGATGGCCAGA	CACCAGCATTGTTCCCTTG
fshr	CCAATATCCCCCAAAACACA	TGGCGAAGGAGAGACTATGG
lhr	AGGAACCTGGTGTTCATTGG	CATTTCCAAGAGTTCAAAACTGG
cyp11a1	TGTCCATCGAGGACATCAAG	AGAGGCACACTCTTGAGCAT
cyp17a1	GGACTTGCTAGATGCCTTGC	CAGTCGTGGTTGTCTCCACA
cyp19a1a	TCTATGCAAAAGCCCTGACA	CCCAGGAAGAGTCTGTTGGA
hsd3b	ATCGTCTTCCACACGGTCTC	ACCTCGATGCTGCTCGTGTA
star	GCCAGTGGTGATAGGGTGTT	GTTGCCCACCAGCTCATTAT
