# Supplementary material for: Transcriptome characterization of BPG axis and expression profiles of ovarian steroidogenesis-related genes in the Japanese sardine
Source: BMC Genomics. 2020 Sep 29;21:668. doi: 10.1186/s12864-020-07080-1 (PMC7526130; doi:10.1186/s12864-020-07080-1)
Supplement: Supplementary file 7 — Additional file 7 : Table S6. GenBank accession numbers of contigs used for the clustering analysis. [file 12864_2020_7080_MOESM7_ESM.xlsx]

## Sheet: NucID and GenBank nos
Table S6
GenBank accession numbers of contigs used for clustering analysis
Gene symbol	ORF	GenBank accession number
gnrh1	complete	ICPT01067198
gnrh2	complete	ICPT01060538
gnrh3	complete	ICPT01132793
gnrhr1	5' partial	ICPT01143189
gnrhr1	3' partial	ICPT01143192
gnrhr2	complete	ICPT01148960
gnrhr3	5' partial	ICPT01156416
gnrhr3	3' partial	ICPT01156418
cga	complete	ICPT01066124
fshb	complete	ICPT01134693
lhb	complete	ICPT01084683
tshb	complete	ICPT01074379
fshr	3' partial	ICPT01159463
fshr	5' partial	ICPT01159468
lhr	3' partial	ICPT01180775
lhr	5' partial	ICPT01183442
tshr	complete	ICPT01172985
kiss1	complete	ICPT01108865
kiss2	complete	ICPT01075657
kiss1r	complete	ICPT01031851
cyp11a1	complete	ICPT01130129
cyp17a1	complete	ICPT01111662
cyp19a1a	complete	ICPT01183516
cyp19a1b	complete	ICPT01072577
cyp1a1	complete	ICPT01153250
cyp1b1	complete	ICPT01145875
hsd17b10	complete	ICPT01057798
hsd17b12a	complete	ICPT01075123
hsd17b12b	complete	ICPT01077951
hsd17b14	complete	ICPT01151910
hsd17b3	complete	ICPT01095639
hsd17b4	complete	ICPT01157770
hsd17b7	complete	ICPT01135317
hsd17b8	complete	ICPT01161927
hsd3b	complete	ICPT01136923
star	complete	ICPT01158265
